# Supplementary material for: Retrospective comparative analysis of pre-IVF vaginal and semen microbiological cultures in infertile couples highlights absence of microbial concordance
Source: Front Cell Infect Microbiol. 2026 Apr 29;16:1747088. doi: 10.3389/fcimb.2026.1747088 (PMC13168007; doi:10.3389/fcimb.2026.1747088)
Supplement: Supplementary file 2 [file Table1.xlsx]

## Sheet: Correlation
cols		rho	p-value
Acinetobacter ursingii (male)	Maternal age (years)	0.0122939	0.789718
Acinetobacter ursingii (male)	Paternal age (years)	-0.0707945	0.124563
Acinetobacter ursingii (male)	Positive microbiological culture of semen	0.0691442	0.138682
Acinetobacter ursingii (male)	Positive microbiological culture of semen weighted	0.0617384	0.186235
Acinetobacter ursingii (male)	Acinetobacter ursingii (male)	1	0
Acinetobacter ursingii (male)	Klebsiella pneumoniae (male)	-0.00434313	0.925744
Acinetobacter ursingii (male)	Morganella morganii (male)	-0.00486106	0.916919
Acinetobacter ursingii (male)	Escherichia coli (male)	-0.0131865	0.777897
Acinetobacter ursingii (male)	Nakaseomyces glabrata (male)	-0.00309118	0.947341
Acinetobacter ursingii (male)	Candida albicans (male)	-0.00586654	0.900686
Acinetobacter ursingii (male)	Enterococcus faecalis (male)	-0.0189344	0.685456
Acinetobacter ursingii (male)	Klebsiella oxytoca (male)	-0.00218341	0.962792
Acinetobacter ursingii (male)	Serratia marcescens (male)	-0.00309118	0.947341
Acinetobacter ursingii (male)	Streptococcus agalactiae (male)	-0.00828803	0.859442
Acinetobacter ursingii (male)	Staphylococcus aureus (male)	-0.00217865	0.962832
Acinetobacter ursingii (male)	Proteus mirabilis (male)	-0.00375717	0.935739
Acinetobacter ursingii (male)	Haemophilus parainfluenzae (male)	-0.00370097	0.93622
Acinetobacter ursingii (male)	Citrobacter koseri (male)	-0.00215054	0.963072
Acinetobacter ursingii (male)	anaerob + (male)	-0.018385	0.798643
Acinetobacter ursingii (male)	Pregnant	-0.0319811	0.487757
Acinetobacter ursingii (male)	Height (cm)	-0.00386249	0.934229
Acinetobacter ursingii (male)	Weight (kg)	-0.0139155	0.766213
Acinetobacter ursingii (male)	BMI (kg/m 2 )	-0.0134628	0.773851
Acinetobacter ursingii (male)	FSH (IU/L)	-0.0307356	0.522597
Acinetobacter ursingii (male)	LH (IU/L)	-0.0120968	0.800915
Acinetobacter ursingii (male)	AMH (pmol/L)	-0.0288533	0.561146
Acinetobacter ursingii (male)	Duration of infertility (years)	-0.0337936	0.496595
Acinetobacter ursingii (male)	Previous live births	-0.0184949	0.692381
Acinetobacter ursingii (male)	Previous miscarriages	-0.0180477	0.699141
Acinetobacter ursingii (male)	Previous induced abortions	0.0691735	0.138084
Acinetobacter ursingii (male)	Duration of stimulation (days)	-0.00622251	0.892973
Acinetobacter ursingii (male)	Number of follicles	0.0200773	0.663506
Acinetobacter ursingii (male)	Number of embryos transferred per patient	0.031994	0.487582
Acinetobacter ursingii (male)	Day of embryo transfer	0.0397803	0.388523
Acinetobacter ursingii (male)	ENDOV (mm)	-0.00841393	0.856099
Acinetobacter ursingii (male)	ENDET (mm)	-0.0294516	0.525503
Acinetobacter ursingii (male)	Sperm concentration	-0.0586505	0.215863
Acinetobacter ursingii (male)	Sperm motility	-0.0649787	0.172183
Acinetobacter ursingii (male)	Sperm morphology	-0.0727907	0.123945
Actinomyces urogenitalis (female)	Maternal age (years)	0.012086	0.792978
Actinomyces urogenitalis (female)	Microbiological culture of vaginal discharge	0.0785352	0.0876446
Actinomyces urogenitalis (female)	Microbiological culture of vaginal discharge weighted	0.0576291	0.210423
Actinomyces urogenitalis (female)	Actinomyces urogenitalis (female)	1	0
Actinomyces urogenitalis (female)	Streptococcus agalactiae (female)	-0.0111252	0.809502
Actinomyces urogenitalis (female)	Streptococcus spp. (female)	-0.00299939	0.948126
Actinomyces urogenitalis (female)	Gardnerella vaginalis (female)	-0.0030186	0.947961
Actinomyces urogenitalis (female)	Sporothryx sp. (female)	-0.00212314	0.963307
Actinomyces urogenitalis (female)	Enterococcus faecalis (female)	-0.00710239	0.877562
Actinomyces urogenitalis (female)	Enterococcus spp. (female)	-0.00211416	0.963384
Actinomyces urogenitalis (female)	Morganella morganii (female)	-0.0021322	0.963229
Actinomyces urogenitalis (female)	Citrobacter freundii (female)	-0.00425082	0.926535
Actinomyces urogenitalis (female)	Ureaplasma parvum (female)	-0.00213675	0.96319
Actinomyces urogenitalis (female)	Ureaplasma urealyticum (female)	-0.0042418	0.926613
Actinomyces urogenitalis (female)	Ureaplasma spp. (female)	-0.00425082	0.926535
Actinomyces urogenitalis (female)	Pichia kudriavzevii (female)	-0.00520622	0.909992
Actinomyces urogenitalis (female)	Meyerozyma guilliermondii (female)	-0.00212314	0.963307
Actinomyces urogenitalis (female)	Candida albicans (female)	-0.0137676	0.764968
Actinomyces urogenitalis (female)	Nakaseomyces glabrata (female)	-0.00477797	0.91763
Actinomyces urogenitalis (female)	Candida dubliniensis (female)	-0.00212314	0.963307
Actinomyces urogenitalis (female)	Candida spp. (female)	-0.00301217	0.948016
Actinomyces urogenitalis (female)	Klebsiella variicola (female)	-0.00211864	0.963346
Actinomyces urogenitalis (female)	Escherichia coli (female)	-0.0108497	0.813745
Actinomyces urogenitalis (female)	Staphylococcus aureus (female)	-0.00368522	0.936355
Actinomyces urogenitalis (female)	Klebsiella pneumoniae (female)	-0.00368522	0.936355
Actinomyces urogenitalis (female)	Proteus mirabilis (female)	-0.00212314	0.963307
Actinomyces urogenitalis (female)	Saccharomyces cerevisiae (female)	-0.0042781	0.9263
Actinomyces urogenitalis (female)	Lactobacillus cultured (female)	-0.0712898	0.155214
Actinomyces urogenitalis (female)	Microscopic image of bacterial vaginosis	0.137244	0.00584742
Actinomyces urogenitalis (female)	Granulocyte observed under microscopy	-0.0189219	0.70596
Actinomyces urogenitalis (female)	Paternal age (years)	0.0109476	0.813076
Actinomyces urogenitalis (female)	Positive microbiological culture of semen	-0.0318595	0.498318
Actinomyces urogenitalis (female)	Positive microbiological culture of semen weighted	-0.0287095	0.541755
Actinomyces urogenitalis (female)	Klebsiella pneumoniae (male)	-0.00441017	0.925175
Actinomyces urogenitalis (female)	Morganella morganii (male)	-0.00493618	0.916281
Actinomyces urogenitalis (female)	Escherichia coli (male)	-0.0131543	0.779845
Actinomyces urogenitalis (female)	Nakaseomyces glabrata (male)	-0.00313226	0.946994
Actinomyces urogenitalis (female)	Candida albicans (male)	-0.00593231	0.900132
Actinomyces urogenitalis (female)	Enterococcus faecalis (male)	-0.0195494	0.677823
Actinomyces urogenitalis (female)	Klebsiella oxytoca (male)	-0.00221729	0.962505
Actinomyces urogenitalis (female)	Serratia marcescens (male)	-0.00313921	0.946935
Actinomyces urogenitalis (female)	Streptococcus agalactiae (male)	-0.00841858	0.858339
Actinomyces urogenitalis (female)	Staphylococcus aureus (male)	-0.00221239	0.962547
Actinomyces urogenitalis (female)	Staphylococcus haemolyticus (male)	-0.00408163	0.949215
Actinomyces urogenitalis (female)	Proteus mirabilis (male)	-0.00382352	0.935176
Actinomyces urogenitalis (female)	Haemophilus parainfluenzae (male)	-0.00375717	0.935739
Actinomyces urogenitalis (female)	Citrobacter koseri (male)	-0.00218341	0.962792
Actinomyces urogenitalis (female)	Pregnant	-0.0320509	0.486345
Actinomyces urogenitalis (female)	Height (cm)	0.0789204	0.0905442
Actinomyces urogenitalis (female)	Weight (kg)	0.0128848	0.782617
Actinomyces urogenitalis (female)	BMI (kg/m 2 )	-0.0131641	0.778264
Actinomyces urogenitalis (female)	FSH (IU/L)	-0.0215748	0.65213
Actinomyces urogenitalis (female)	LH (IU/L)	-0.0659883	0.166564
Actinomyces urogenitalis (female)	AMH (pmol/L)	0.0337282	0.495839
Actinomyces urogenitalis (female)	Duration of infertility (years)	-0.0143382	0.772777
Actinomyces urogenitalis (female)	Previous live births	-0.0181671	0.697248
Actinomyces urogenitalis (female)	Previous miscarriages	-0.0177154	0.704111
Actinomyces urogenitalis (female)	Previous induced abortions	-0.0152158	0.744286
Actinomyces urogenitalis (female)	Duration of stimulation (days)	0.142154	0.0019839
Actinomyces urogenitalis (female)	Number of follicles	0.0114753	0.803424
Actinomyces urogenitalis (female)	Number of embryos transferred per patient	-0.0546441	0.235057
Actinomyces urogenitalis (female)	Day of embryo transfer	-0.0739282	0.108323
Actinomyces urogenitalis (female)	ENDOV (mm)	0.0201867	0.66314
Actinomyces urogenitalis (female)	ENDPU (mm)	0.0554664	0.248882
Actinomyces urogenitalis (female)	ENDET (mm)	0.0257844	0.577935
Actinomyces urogenitalis (female)	Sperm concentration	0.119005	0.0117094
Actinomyces urogenitalis (female)	Sperm motility	0.0682914	0.150829
Actinomyces urogenitalis (female)	Sperm morphology	0.0303238	0.521584
AMH (pmol/L)	Maternal age (years)	-0.219735	5.34121e-06
AMH (pmol/L)	Microbiological culture of vaginal discharge	-0.0791254	0.109212
AMH (pmol/L)	Microbiological culture of vaginal discharge weighted	-0.0840956	0.0886229
AMH (pmol/L)	Actinomyces urogenitalis (female)	0.0337282	0.495839
AMH (pmol/L)	Streptococcus agalactiae (female)	-0.0374213	0.4504
AMH (pmol/L)	Streptococcus spp. (female)	-0.0229812	0.642666
AMH (pmol/L)	Gardnerella vaginalis (female)	-0.0361958	0.465931
AMH (pmol/L)	Sporothryx sp. (female)	-0.0270265	0.585751
AMH (pmol/L)	Enterococcus faecalis (female)	-0.0386858	0.434668
AMH (pmol/L)	Enterococcus spp. (female)	-0.0168352	0.73364
AMH (pmol/L)	Morganella morganii (female)	-0.036516	0.461993
AMH (pmol/L)	Citrobacter freundii (female)	0.00582616	0.906261
AMH (pmol/L)	Ureaplasma parvum (female)	0.04479	0.367441
AMH (pmol/L)	Ureaplasma urealyticum (female)	-0.0411157	0.405772
AMH (pmol/L)	Ureaplasma spp. (female)	-0.0411677	0.405753
AMH (pmol/L)	Pichia kudriavzevii (female)	-0.000966778	0.98441
AMH (pmol/L)	Meyerozyma guilliermondii (female)	0.327259	1.08884e-11
AMH (pmol/L)	Candida albicans (female)	-0.064524	0.191729
AMH (pmol/L)	Nakaseomyces glabrata (female)	-0.0279768	0.572636
AMH (pmol/L)	Candida dubliniensis (female)	-0.0197032	0.690433
AMH (pmol/L)	Candida spp. (female)	-0.0289702	0.559076
AMH (pmol/L)	Klebsiella variicola (female)	-0.0185307	0.708326
AMH (pmol/L)	Escherichia coli (female)	-0.0648615	0.189411
AMH (pmol/L)	Staphylococcus aureus (female)	-0.028361	0.567372
AMH (pmol/L)	Klebsiella pneumoniae (female)	-0.0503578	0.309653
AMH (pmol/L)	Proteus mirabilis (female)	0.0237738	0.63166
AMH (pmol/L)	Saccharomyces cerevisiae (female)	0.00631175	0.898612
AMH (pmol/L)	Lactobacillus cultured (female)	-0.00459825	0.931105
AMH (pmol/L)	Microscopic image of bacterial vaginosis	0.127812	0.0156758
AMH (pmol/L)	Granulocyte observed under microscopy	0.0373308	0.481366
AMH (pmol/L)	Paternal age (years)	-0.109713	0.0250618
AMH (pmol/L)	Positive microbiological culture of semen	-0.0690303	0.167159
AMH (pmol/L)	Positive microbiological culture of semen weighted	-0.0744181	0.136356
AMH (pmol/L)	Acinetobacter ursingii (male)	-0.0288533	0.561146
AMH (pmol/L)	Klebsiella pneumoniae (male)	-0.0450192	0.36618
AMH (pmol/L)	Morganella morganii (male)	-0.0140177	0.778524
AMH (pmol/L)	Escherichia coli (male)	-0.0402605	0.4208
AMH (pmol/L)	Nakaseomyces glabrata (male)	-0.0417278	0.404646
AMH (pmol/L)	Candida albicans (male)	-0.0360266	0.473559
AMH (pmol/L)	Enterococcus faecalis (male)	-0.0411643	0.410439
AMH (pmol/L)	Klebsiella oxytoca (male)	0.0217303	0.664799
AMH (pmol/L)	Serratia marcescens (male)	-0.0103061	0.837196
AMH (pmol/L)	Streptococcus agalactiae (male)	0.0474426	0.343937
AMH (pmol/L)	Staphylococcus aureus (male)	-0.0143066	0.775177
AMH (pmol/L)	Staphylococcus haemolyticus (male)	-0.0198401	0.767759
AMH (pmol/L)	Proteus mirabilis (male)	-0.0329196	0.509907
AMH (pmol/L)	Haemophilus parainfluenzae (male)	-0.017798	0.719363
AMH (pmol/L)	anaerob + (male)	-0.00639598	0.936633
AMH (pmol/L)	Pregnant	0.0727699	0.136053
AMH (pmol/L)	Height (cm)	-0.0608273	0.219624
AMH (pmol/L)	Weight (kg)	0.0183411	0.711515
AMH (pmol/L)	BMI (kg/m 2 )	0.042634	0.390389
AMH (pmol/L)	FSH (IU/L)	-0.213066	1.81425e-05
AMH (pmol/L)	LH (IU/L)	-0.0294672	0.556783
AMH (pmol/L)	AMH (pmol/L)	1	0
AMH (pmol/L)	Duration of infertility (years)	-0.0464998	0.374406
AMH (pmol/L)	Previous live births	-0.0822623	0.0962285
AMH (pmol/L)	Previous miscarriages	-0.0480425	0.331266
AMH (pmol/L)	Previous induced abortions	-0.0210148	0.670994
AMH (pmol/L)	Duration of stimulation (days)	0.0974372	0.04597
AMH (pmol/L)	Number of follicles	0.20683	1.88996e-05
AMH (pmol/L)	Number of embryos transferred per patient	-0.0415381	0.395256
AMH (pmol/L)	Day of embryo transfer	-0.00182275	0.970291
AMH (pmol/L)	ENDOV (mm)	0.144487	0.00306893
AMH (pmol/L)	ENDPU (mm)	0.0923903	0.0690801
AMH (pmol/L)	ENDET (mm)	0.142291	0.00363449
AMH (pmol/L)	Sperm concentration	0.00647344	0.897692
AMH (pmol/L)	Sperm motility	0.00762214	0.880425
AMH (pmol/L)	Sperm morphology	0.0151889	0.762881
anaerob + (male)	Maternal age (years)	0.0749413	0.297767
anaerob + (male)	Microbiological culture of vaginal discharge	0.0475242	0.516091
anaerob + (male)	Microbiological culture of vaginal discharge weighted	0.0946112	0.195332
anaerob + (male)	Streptococcus agalactiae (female)	0.0918699	0.211108
anaerob + (male)	Streptococcus spp. (female)	-0.0269276	0.713019
anaerob + (male)	Gardnerella vaginalis (female)	-0.0273793	0.71067
anaerob + (male)	Enterococcus faecalis (female)	-0.0332513	0.650546
anaerob + (male)	Enterococcus spp. (female)	-0.01899	0.795357
anaerob + (male)	Ureaplasma parvum (female)	-0.0182301	0.803893
anaerob + (male)	Ureaplasma urealyticum (female)	-0.0382867	0.600936
anaerob + (male)	Ureaplasma spp. (female)	-0.0382867	0.600936
anaerob + (male)	Pichia kudriavzevii (female)	-0.0382867	0.600936
anaerob + (male)	Candida albicans (female)	0.0766139	0.294721
anaerob + (male)	Nakaseomyces glabrata (female)	-0.0272271	0.71146
anaerob + (male)	Candida spp. (female)	-0.0270765	0.712242
anaerob + (male)	Escherichia coli (female)	0.145556	0.045669
anaerob + (male)	Klebsiella pneumoniae (female)	-0.0190947	0.794793
anaerob + (male)	Saccharomyces cerevisiae (female)	0.194953	0.0075003
anaerob + (male)	Lactobacillus cultured (female)	0.0029578	0.973778
anaerob + (male)	Microscopic image of bacterial vaginosis	-0.0202784	0.820976
anaerob + (male)	Granulocyte observed under microscopy	-0.106859	0.231791
anaerob + (male)	Paternal age (years)	0.0335838	0.641152
anaerob + (male)	Positive microbiological culture of semen	0.392102	1.70709e-08
anaerob + (male)	Positive microbiological culture of semen weighted	-0.0766599	0.289311
anaerob + (male)	Acinetobacter ursingii (male)	-0.018385	0.798643
anaerob + (male)	Klebsiella pneumoniae (male)	-0.0263481	0.716063
anaerob + (male)	Morganella morganii (male)	-0.0185824	0.797565
anaerob + (male)	Escherichia coli (male)	-0.0419911	0.562032
anaerob + (male)	Nakaseomyces glabrata (male)	-0.0178378	0.806013
anaerob + (male)	Candida albicans (male)	0.280056	9.92138e-05
anaerob + (male)	Enterococcus faecalis (male)	-0.0875474	0.226021
anaerob + (male)	Streptococcus agalactiae (male)	-0.0376622	0.604013
anaerob + (male)	Staphylococcus haemolyticus (male)	-0.0253918	0.801995
anaerob + (male)	Proteus mirabilis (male)	-0.018385	0.798643
anaerob + (male)	Haemophilus parainfluenzae (male)	-0.0320092	0.65688
anaerob + (male)	anaerob + (male)	1	0
anaerob + (male)	Pregnant	0.0723221	0.315019
anaerob + (male)	Height (cm)	-0.0667407	0.361524
anaerob + (male)	Weight (kg)	0.0113222	0.876789
anaerob + (male)	BMI (kg/m 2 )	0.0309015	0.672947
anaerob + (male)	FSH (IU/L)	-0.0979669	0.209224
anaerob + (male)	LH (IU/L)	-0.0455226	0.559109
anaerob + (male)	AMH (pmol/L)	-0.00639598	0.936633
anaerob + (male)	Duration of infertility (years)	0.0312858	0.700105
anaerob + (male)	Previous live births	0.154681	0.0345334
anaerob + (male)	Previous miscarriages	-0.0105076	0.886503
anaerob + (male)	Previous induced abortions	-0.0479784	0.514356
anaerob + (male)	Duration of stimulation (days)	-0.00184281	0.979708
anaerob + (male)	Number of follicles	-0.00195031	0.978412
anaerob + (male)	Number of embryos transferred per patient	-0.0530524	0.46137
anaerob + (male)	Day of embryo transfer	0.0372326	0.605323
anaerob + (male)	ENDOV (mm)	-0.0146179	0.840511
anaerob + (male)	ENDPU (mm)	-0.00338346	0.96435
anaerob + (male)	ENDET (mm)	0.00924682	0.898442
anaerob + (male)	Sperm concentration	-0.126785	0.0872158
anaerob + (male)	Sperm motility	-0.163137	0.0277759
anaerob + (male)	Sperm morphology	-0.168134	0.0225242
BMI (kg/m 2 )	Maternal age (years)	0.00629441	0.8914
BMI (kg/m 2 )	Microbiological culture of vaginal discharge	-0.0106719	0.819242
BMI (kg/m 2 )	Microbiological culture of vaginal discharge weighted	-0.00775077	0.868183
BMI (kg/m 2 )	Actinomyces urogenitalis (female)	-0.0131641	0.778264
BMI (kg/m 2 )	Streptococcus agalactiae (female)	0.00995542	0.831552
BMI (kg/m 2 )	Streptococcus spp. (female)	-0.0162773	0.727703
BMI (kg/m 2 )	Gardnerella vaginalis (female)	-0.0612769	0.191012
BMI (kg/m 2 )	Sporothryx sp. (female)	0.00693702	0.882171
BMI (kg/m 2 )	Enterococcus faecalis (female)	-0.0706538	0.130248
BMI (kg/m 2 )	Enterococcus spp. (female)	-0.00593913	0.898803
BMI (kg/m 2 )	Morganella morganii (female)	0.136575	0.00344045
BMI (kg/m 2 )	Citrobacter freundii (female)	-0.0503686	0.28102
BMI (kg/m 2 )	Ureaplasma parvum (female)	0.0768793	0.101085
BMI (kg/m 2 )	Ureaplasma urealyticum (female)	-0.00902911	0.846692
BMI (kg/m 2 )	Ureaplasma spp. (female)	-0.00868101	0.852693
BMI (kg/m 2 )	Pichia kudriavzevii (female)	0.0141362	0.762113
BMI (kg/m 2 )	Meyerozyma guilliermondii (female)	0.0315334	0.500371
BMI (kg/m 2 )	Candida albicans (female)	0.0167992	0.719042
BMI (kg/m 2 )	Nakaseomyces glabrata (female)	0.0320089	0.494402
BMI (kg/m 2 )	Candida dubliniensis (female)	-0.047988	0.30494
BMI (kg/m 2 )	Candida spp. (female)	-0.051347	0.272819
BMI (kg/m 2 )	Klebsiella variicola (female)	-0.0406113	0.384845
BMI (kg/m 2 )	Escherichia coli (female)	0.0115671	0.804374
BMI (kg/m 2 )	Staphylococcus aureus (female)	0.0528714	0.258294
BMI (kg/m 2 )	Klebsiella pneumoniae (female)	-0.0359881	0.441794
BMI (kg/m 2 )	Proteus mirabilis (female)	-0.0308619	0.509544
BMI (kg/m 2 )	Saccharomyces cerevisiae (female)	-0.00607145	0.896561
BMI (kg/m 2 )	Lactobacillus cultured (female)	-0.0724183	0.153987
BMI (kg/m 2 )	Microscopic image of bacterial vaginosis	0.0119827	0.813283
BMI (kg/m 2 )	Granulocyte observed under microscopy	-0.106749	0.0350841
BMI (kg/m 2 )	Paternal age (years)	-0.0452316	0.32887
BMI (kg/m 2 )	Positive microbiological culture of semen	0.0106327	0.822618
BMI (kg/m 2 )	Positive microbiological culture of semen weighted	0.0123811	0.794059
BMI (kg/m 2 )	Acinetobacter ursingii (male)	-0.0134628	0.773851
BMI (kg/m 2 )	Klebsiella pneumoniae (male)	0.0439671	0.352092
BMI (kg/m 2 )	Morganella morganii (male)	0.11358	0.0159304
BMI (kg/m 2 )	Escherichia coli (male)	0.018484	0.696733
BMI (kg/m 2 )	Nakaseomyces glabrata (male)	-0.0172887	0.715771
BMI (kg/m 2 )	Candida albicans (male)	-0.046875	0.325489
BMI (kg/m 2 )	Enterococcus faecalis (male)	-0.0385181	0.416571
BMI (kg/m 2 )	Klebsiella oxytoca (male)	0.118854	0.012105
BMI (kg/m 2 )	Serratia marcescens (male)	-0.0677576	0.153589
BMI (kg/m 2 )	Streptococcus agalactiae (male)	0.0309078	0.515484
BMI (kg/m 2 )	Staphylococcus aureus (male)	-0.0451111	0.341859
BMI (kg/m 2 )	Staphylococcus haemolyticus (male)	-0.0436188	0.496774
BMI (kg/m 2 )	Proteus mirabilis (male)	-0.0591407	0.211018
BMI (kg/m 2 )	Haemophilus parainfluenzae (male)	0.0944078	0.0432155
BMI (kg/m 2 )	Citrobacter koseri (male)	0.0356524	0.448068
BMI (kg/m 2 )	anaerob + (male)	0.0309015	0.672947
BMI (kg/m 2 )	Pregnant	0.0396319	0.389792
BMI (kg/m 2 )	Height (cm)	-0.00775462	0.86642
BMI (kg/m 2 )	Weight (kg)	0.93958	2.06769e-221
BMI (kg/m 2 )	BMI (kg/m 2 )	1	0
BMI (kg/m 2 )	FSH (IU/L)	-0.208783	1.10501e-05
BMI (kg/m 2 )	LH (IU/L)	-0.191103	5.69215e-05
BMI (kg/m 2 )	AMH (pmol/L)	0.042634	0.390389
BMI (kg/m 2 )	Duration of infertility (years)	0.0625142	0.208764
BMI (kg/m 2 )	Previous live births	0.0649102	0.164115
BMI (kg/m 2 )	Previous miscarriages	0.096609	0.0379157
BMI (kg/m 2 )	Previous induced abortions	0.0335858	0.471434
BMI (kg/m 2 )	Duration of stimulation (days)	0.212178	3.4739e-06
BMI (kg/m 2 )	Number of follicles	0.0841136	0.0678794
BMI (kg/m 2 )	Number of embryos transferred per patient	0.0436082	0.343967
BMI (kg/m 2 )	Day of embryo transfer	0.0480007	0.298026
BMI (kg/m 2 )	ENDOV (mm)	0.130534	0.00472217
BMI (kg/m 2 )	ENDPU (mm)	0.118833	0.0133471
BMI (kg/m 2 )	ENDET (mm)	0.151551	0.00100616
BMI (kg/m 2 )	Sperm concentration	-0.0687085	0.148344
BMI (kg/m 2 )	Sperm motility	-0.0903527	0.0582598
BMI (kg/m 2 )	Sperm morphology	-0.016946	0.721468
Candida albicans (female)	Maternal age (years)	-0.00441446	0.923554
Candida albicans (female)	Microbiological culture of vaginal discharge	0.511562	4.9041e-33
Candida albicans (female)	Microbiological culture of vaginal discharge weighted	0.541267	1.66258e-37
Candida albicans (female)	Actinomyces urogenitalis (female)	-0.0137676	0.764968
Candida albicans (female)	Streptococcus agalactiae (female)	0.0626004	0.174083
Candida albicans (female)	Streptococcus spp. (female)	-0.0194909	0.672101
Candida albicans (female)	Gardnerella vaginalis (female)	-0.0196209	0.671032
Candida albicans (female)	Sporothryx sp. (female)	-0.013798	0.764706
Candida albicans (female)	Enterococcus faecalis (female)	-0.0461523	0.316011
Candida albicans (female)	Enterococcus spp. (female)	-0.0137373	0.765229
Candida albicans (female)	Morganella morganii (female)	-0.0138593	0.764179
Candida albicans (female)	Citrobacter freundii (female)	0.0563082	0.221085
Candida albicans (female)	Ureaplasma parvum (female)	-0.0138902	0.763915
Candida albicans (female)	Ureaplasma urealyticum (female)	0.0563605	0.220166
Candida albicans (female)	Ureaplasma spp. (female)	0.0563082	0.221085
Candida albicans (female)	Pichia kudriavzevii (female)	-0.0338282	0.462013
Candida albicans (female)	Meyerozyma guilliermondii (female)	-0.013798	0.764706
Candida albicans (female)	Candida albicans (female)	1	0
Candida albicans (female)	Nakaseomyces glabrata (female)	-0.0306178	0.506959
Candida albicans (female)	Candida dubliniensis (female)	-0.013798	0.764706
Candida albicans (female)	Candida spp. (female)	-0.0195774	0.671389
Candida albicans (female)	Klebsiella variicola (female)	0.153561	0.000795503
Candida albicans (female)	Escherichia coli (female)	0.066879	0.145563
Candida albicans (female)	Staphylococcus aureus (female)	0.0728724	0.113471
Candida albicans (female)	Klebsiella pneumoniae (female)	-0.0239496	0.603366
Candida albicans (female)	Proteus mirabilis (female)	0.153547	0.000806711
Candida albicans (female)	Saccharomyces cerevisiae (female)	-0.0278075	0.54717
Candida albicans (female)	Lactobacillus cultured (female)	-0.132277	0.00807528
Candida albicans (female)	Microscopic image of bacterial vaginosis	0.0217242	0.663702
Candida albicans (female)	Granulocyte observed under microscopy	-0.0657195	0.189067
Candida albicans (female)	Paternal age (years)	-0.0771245	0.0949083
Candida albicans (female)	Positive microbiological culture of semen	0.160613	0.000584021
Candida albicans (female)	Positive microbiological culture of semen weighted	0.204454	1.10427e-05
Candida albicans (female)	Klebsiella pneumoniae (male)	0.0567835	0.225687
Candida albicans (female)	Morganella morganii (male)	-0.0316738	0.499406
Candida albicans (female)	Escherichia coli (male)	-0.0539692	0.250608
Candida albicans (female)	Nakaseomyces glabrata (male)	0.103571	0.0273366
Candida albicans (female)	Candida albicans (male)	0.223917	1.56152e-06
Candida albicans (female)	Enterococcus faecalis (male)	0.148669	0.00147184
Candida albicans (female)	Klebsiella oxytoca (male)	-0.0140277	0.765893
Candida albicans (female)	Serratia marcescens (male)	-0.0198601	0.673338
Candida albicans (female)	Streptococcus agalactiae (male)	0.0864674	0.0659573
Candida albicans (female)	Staphylococcus aureus (male)	0.157731	0.00074436
Candida albicans (female)	Staphylococcus haemolyticus (male)	-0.0242593	0.704977
Candida albicans (female)	Proteus mirabilis (male)	0.0736099	0.116486
Candida albicans (female)	Haemophilus parainfluenzae (male)	0.0739708	0.11155
Candida albicans (female)	Citrobacter koseri (male)	-0.0140065	0.76448
Candida albicans (female)	anaerob + (male)	0.0766139	0.294721
Candida albicans (female)	Pregnant	-0.0132007	0.774145
Candida albicans (female)	Height (cm)	0.0234381	0.615325
Candida albicans (female)	Weight (kg)	0.0189727	0.684204
Candida albicans (female)	BMI (kg/m 2 )	0.0167992	0.719042
Candida albicans (female)	FSH (IU/L)	0.110651	0.0202566
Candida albicans (female)	LH (IU/L)	0.144313	0.00235519
Candida albicans (female)	AMH (pmol/L)	-0.064524	0.191729
Candida albicans (female)	Duration of infertility (years)	-0.0461083	0.352307
Candida albicans (female)	Previous live births	0.0702692	0.131516
Candida albicans (female)	Previous miscarriages	-0.0412799	0.375502
Candida albicans (female)	Previous induced abortions	0.0103271	0.824611
Candida albicans (female)	Duration of stimulation (days)	0.0103824	0.822001
Candida albicans (female)	Number of follicles	0.0333047	0.469446
Candida albicans (female)	Number of embryos transferred per patient	-0.0212624	0.643913
Candida albicans (female)	Day of embryo transfer	0.00669839	0.884355
Candida albicans (female)	ENDOV (mm)	0.0129732	0.779313
Candida albicans (female)	ENDPU (mm)	-0.0101444	0.832907
Candida albicans (female)	ENDET (mm)	-0.0348031	0.452095
Candida albicans (female)	Sperm concentration	-0.0259739	0.58305
Candida albicans (female)	Sperm motility	0.0307579	0.517524
Candida albicans (female)	Sperm morphology	-0.0218836	0.643375
Candida albicans (male)	Maternal age (years)	-0.0552571	0.238427
Candida albicans (male)	Microbiological culture of vaginal discharge	0.131303	0.00522522
Candida albicans (male)	Microbiological culture of vaginal discharge weighted	0.122767	0.00905907
Candida albicans (male)	Actinomyces urogenitalis (female)	-0.00593231	0.900132
Candida albicans (male)	Streptococcus agalactiae (female)	0.0457714	0.333203
Candida albicans (male)	Streptococcus spp. (female)	-0.00839891	0.858978
Candida albicans (male)	Gardnerella vaginalis (female)	-0.00845586	0.858503
Candida albicans (male)	Sporothryx sp. (female)	-0.00594564	0.90002
Candida albicans (male)	Enterococcus faecalis (female)	0.0963894	0.0409731
Candida albicans (male)	Enterococcus spp. (female)	-0.00591904	0.900244
Candida albicans (male)	Morganella morganii (female)	-0.00595904	0.899908
Candida albicans (male)	Citrobacter freundii (female)	-0.0119045	0.801166
Candida albicans (male)	Ureaplasma parvum (female)	-0.005986	0.899682
Candida albicans (male)	Ureaplasma urealyticum (female)	-0.0118777	0.801386
Candida albicans (male)	Ureaplasma spp. (female)	-0.0119045	0.801166
Candida albicans (male)	Pichia kudriavzevii (female)	-0.0132946	0.778279
Candida albicans (male)	Meyerozyma guilliermondii (female)	-0.00594564	0.90002
Candida albicans (male)	Candida albicans (female)	0.223917	1.56152e-06
Candida albicans (male)	Nakaseomyces glabrata (female)	-0.0133848	0.777541
Candida albicans (male)	Candida dubliniensis (female)	-0.00594564	0.90002
Candida albicans (male)	Candida spp. (female)	-0.00843679	0.858662
Candida albicans (male)	Klebsiella variicola (female)	-0.00593231	0.900132
Candida albicans (male)	Escherichia coli (female)	-0.0291071	0.537527
Candida albicans (male)	Staphylococcus aureus (female)	-0.0103212	0.827352
Candida albicans (male)	Klebsiella pneumoniae (female)	-0.0103212	0.827352
Candida albicans (male)	Proteus mirabilis (female)	-0.00594564	0.90002
Candida albicans (male)	Saccharomyces cerevisiae (female)	-0.0119583	0.800724
Candida albicans (male)	Lactobacillus cultured (female)	0.0123458	0.810177
Candida albicans (male)	Microscopic image of bacterial vaginosis	-0.0480196	0.349274
Candida albicans (male)	Granulocyte observed under microscopy	-0.0485947	0.344162
Candida albicans (male)	Paternal age (years)	-0.0462549	0.32382
Candida albicans (male)	Positive microbiological culture of semen	0.182031	9.09772e-05
Candida albicans (male)	Positive microbiological culture of semen weighted	0.265339	8.39505e-09
Candida albicans (male)	Acinetobacter ursingii (male)	-0.00586654	0.900686
Candida albicans (male)	Klebsiella pneumoniae (male)	-0.0117199	0.802692
Candida albicans (male)	Morganella morganii (male)	-0.0131177	0.779731
Candida albicans (male)	Escherichia coli (male)	-0.03536	0.450804
Candida albicans (male)	Nakaseomyces glabrata (male)	-0.0082873	0.859912
Candida albicans (male)	Candida albicans (male)	1	0
Candida albicans (male)	Enterococcus faecalis (male)	0.0490496	0.295414
Candida albicans (male)	Klebsiella oxytoca (male)	-0.00586654	0.900686
Candida albicans (male)	Serratia marcescens (male)	-0.00830569	0.859758
Candida albicans (male)	Streptococcus agalactiae (male)	0.0811329	0.0838603
Candida albicans (male)	Staphylococcus aureus (male)	-0.00585356	0.900796
Candida albicans (male)	Staphylococcus haemolyticus (male)	-0.00916452	0.88605
Candida albicans (male)	Proteus mirabilis (male)	-0.0102063	0.828306
Candida albicans (male)	Haemophilus parainfluenzae (male)	-0.0101836	0.828495
Candida albicans (male)	Citrobacter koseri (male)	-0.00591904	0.900244
Candida albicans (male)	anaerob + (male)	0.280056	9.92138e-05
Candida albicans (male)	Pregnant	-0.0477421	0.30849
Candida albicans (male)	Height (cm)	-0.0187896	0.693292
Candida albicans (male)	Weight (kg)	-0.0482347	0.311087
Candida albicans (male)	BMI (kg/m 2 )	-0.046875	0.325489
Candida albicans (male)	FSH (IU/L)	-0.0465389	0.339081
Candida albicans (male)	LH (IU/L)	-0.0112539	0.816846
Candida albicans (male)	AMH (pmol/L)	-0.0360266	0.473559
Candida albicans (male)	Duration of infertility (years)	-0.0368958	0.46408
Candida albicans (male)	Previous live births	-0.0498766	0.29379
Candida albicans (male)	Previous miscarriages	-0.0490121	0.301703
Candida albicans (male)	Previous induced abortions	-0.0426257	0.369142
Candida albicans (male)	Duration of stimulation (days)	-0.0463049	0.3249
Candida albicans (male)	Number of follicles	0.128736	0.00590575
Candida albicans (male)	Number of embryos transferred per patient	-0.0129704	0.782142
Candida albicans (male)	Day of embryo transfer	0.041727	0.374011
Candida albicans (male)	ENDOV (mm)	0.00374086	0.936855
Candida albicans (male)	ENDPU (mm)	-0.0175321	0.720151
Candida albicans (male)	ENDET (mm)	0.00192281	0.967518
Candida albicans (male)	Sperm concentration	0.0166667	0.729166
Candida albicans (male)	Sperm motility	0.0250681	0.604608
Candida albicans (male)	Sperm morphology	0.00322746	0.946548
Candida dubliniensis (female)	Maternal age (years)	-0.0413663	0.369366
Candida dubliniensis (female)	Microbiological culture of vaginal discharge	0.0785069	0.0880962
Candida dubliniensis (female)	Microbiological culture of vaginal discharge weighted	0.0575942	0.211184
Candida dubliniensis (female)	Actinomyces urogenitalis (female)	-0.00212314	0.963307
Candida dubliniensis (female)	Streptococcus agalactiae (female)	-0.0111496	0.809293
Candida dubliniensis (female)	Streptococcus spp. (female)	-0.00300577	0.948071
Candida dubliniensis (female)	Gardnerella vaginalis (female)	-0.00302506	0.947906
Candida dubliniensis (female)	Sporothryx sp. (female)	-0.00212766	0.963268
Candida dubliniensis (female)	Enterococcus faecalis (female)	-0.00711763	0.877431
Candida dubliniensis (female)	Enterococcus spp. (female)	-0.00211864	0.963346
Candida dubliniensis (female)	Morganella morganii (female)	-0.00213675	0.96319
Candida dubliniensis (female)	Citrobacter freundii (female)	-0.00425987	0.926457
Candida dubliniensis (female)	Ureaplasma parvum (female)	-0.00213675	0.96319
Candida dubliniensis (female)	Ureaplasma urealyticum (female)	-0.00425082	0.926535
Candida dubliniensis (female)	Ureaplasma spp. (female)	-0.00425987	0.926457
Candida dubliniensis (female)	Pichia kudriavzevii (female)	-0.0052173	0.909896
Candida dubliniensis (female)	Meyerozyma guilliermondii (female)	-0.00212766	0.963268
Candida dubliniensis (female)	Candida albicans (female)	-0.013798	0.764706
Candida dubliniensis (female)	Nakaseomyces glabrata (female)	-0.0047882	0.917542
Candida dubliniensis (female)	Candida dubliniensis (female)	1	0
Candida dubliniensis (female)	Candida spp. (female)	-0.00301217	0.948016
Candida dubliniensis (female)	Klebsiella variicola (female)	-0.00212314	0.963307
Candida dubliniensis (female)	Escherichia coli (female)	-0.0108733	0.813542
Candida dubliniensis (female)	Staphylococcus aureus (female)	-0.00369308	0.936288
Candida dubliniensis (female)	Klebsiella pneumoniae (female)	-0.00369308	0.936288
Candida dubliniensis (female)	Proteus mirabilis (female)	-0.00212766	0.963268
Candida dubliniensis (female)	Saccharomyces cerevisiae (female)	-0.00428727	0.926222
Candida dubliniensis (female)	Lactobacillus cultured (female)	0.035355	0.481849
Candida dubliniensis (female)	Microscopic image of bacterial vaginosis	-0.0182187	0.716067
Candida dubliniensis (female)	Granulocyte observed under microscopy	-0.0189728	0.70556
Candida dubliniensis (female)	Paternal age (years)	-0.0408325	0.37813
Candida dubliniensis (female)	Positive microbiological culture of semen	-0.0319461	0.497627
Candida dubliniensis (female)	Positive microbiological culture of semen weighted	-0.0289419	0.538938
Candida dubliniensis (female)	Klebsiella pneumoniae (male)	-0.00441991	0.925092
Candida dubliniensis (female)	Morganella morganii (male)	-0.0049471	0.916189
Candida dubliniensis (female)	Escherichia coli (male)	-0.0133987	0.776104
Candida dubliniensis (female)	Nakaseomyces glabrata (male)	-0.00313921	0.946935
Candida dubliniensis (female)	Candida albicans (male)	-0.00594564	0.90002
Candida dubliniensis (female)	Enterococcus faecalis (male)	-0.0195963	0.677431
Candida dubliniensis (female)	Klebsiella oxytoca (male)	-0.00222222	0.962464
Candida dubliniensis (female)	Serratia marcescens (male)	-0.00314619	0.946876
Candida dubliniensis (female)	Streptococcus agalactiae (male)	-0.00843756	0.858179
Candida dubliniensis (female)	Staphylococcus aureus (male)	-0.00221729	0.962505
Candida dubliniensis (female)	Proteus mirabilis (male)	-0.00383198	0.935105
Candida dubliniensis (female)	Haemophilus parainfluenzae (male)	-0.00376534	0.935669
Candida dubliniensis (female)	Citrobacter koseri (male)	-0.00218818	0.962751
Candida dubliniensis (female)	Pregnant	-0.0322895	0.483568
Candida dubliniensis (female)	Height (cm)	0.0264738	0.571153
Candida dubliniensis (female)	Weight (kg)	-0.0379737	0.416492
Candida dubliniensis (female)	BMI (kg/m 2 )	-0.047988	0.30494
Candida dubliniensis (female)	FSH (IU/L)	-0.0308249	0.519947
Candida dubliniensis (female)	LH (IU/L)	-0.0180468	0.705797
Candida dubliniensis (female)	AMH (pmol/L)	-0.0197032	0.690433
Candida dubliniensis (female)	Duration of infertility (years)	0.0043676	0.930002
Candida dubliniensis (female)	Previous live births	-0.0182097	0.696889
Candida dubliniensis (female)	Previous miscarriages	-0.0177567	0.703762
Candida dubliniensis (female)	Previous induced abortions	-0.0152506	0.74399
Candida dubliniensis (female)	Duration of stimulation (days)	0.0431969	0.350082
Candida dubliniensis (female)	Number of follicles	0.00243585	0.957907
Candida dubliniensis (female)	Number of embryos transferred per patient	-0.0546044	0.235895
Candida dubliniensis (female)	Day of embryo transfer	0.0399269	0.386776
Candida dubliniensis (female)	ENDOV (mm)	0.135609	0.00332192
Candida dubliniensis (female)	ENDPU (mm)	0.0172409	0.720532
Candida dubliniensis (female)	ENDET (mm)	0.0201867	0.66348
Candida dubliniensis (female)	Sperm concentration	0.0114693	0.808921
Candida dubliniensis (female)	Sperm motility	0.00135411	0.977327
Candida dubliniensis (female)	Sperm morphology	0.0302416	0.52318
Candida spp. (female)	Maternal age (years)	0.0304034	0.50994
Candida spp. (female)	Microbiological culture of vaginal discharge	0.111103	0.0157412
Candida spp. (female)	Microbiological culture of vaginal discharge weighted	0.19875	1.36147e-05
Candida spp. (female)	Actinomyces urogenitalis (female)	-0.00301217	0.948016
Candida spp. (female)	Streptococcus agalactiae (female)	-0.0158193	0.732304
Candida spp. (female)	Streptococcus spp. (female)	0.497868	7.18825e-31
Candida spp. (female)	Gardnerella vaginalis (female)	0.497854	1.11023e-30
Candida spp. (female)	Sporothryx sp. (female)	-0.0030186	0.947961
Candida spp. (female)	Enterococcus faecalis (female)	-0.0100982	0.826977
Candida spp. (female)	Enterococcus spp. (female)	-0.00300577	0.948071
Candida spp. (female)	Morganella morganii (female)	-0.00303154	0.94785
Candida spp. (female)	Citrobacter freundii (female)	-0.00604366	0.895921
Candida spp. (female)	Ureaplasma parvum (female)	-0.00303154	0.94785
Candida spp. (female)	Ureaplasma urealyticum (female)	-0.00603078	0.896032
Candida spp. (female)	Ureaplasma spp. (female)	-0.00604366	0.895921
Candida spp. (female)	Pichia kudriavzevii (female)	-0.00740199	0.872575
Candida spp. (female)	Meyerozyma guilliermondii (female)	-0.0030186	0.947961
Candida spp. (female)	Candida albicans (female)	-0.0195774	0.671389
Candida spp. (female)	Nakaseomyces glabrata (female)	-0.00679333	0.883347
Candida spp. (female)	Candida dubliniensis (female)	-0.00301217	0.948016
Candida spp. (female)	Candida spp. (female)	1	0
Candida spp. (female)	Klebsiella variicola (female)	-0.00301217	0.948016
Candida spp. (female)	Escherichia coli (female)	-0.015427	0.738159
Candida spp. (female)	Staphylococcus aureus (female)	-0.00523955	0.909801
Candida spp. (female)	Klebsiella pneumoniae (female)	-0.00523955	0.909801
Candida spp. (female)	Proteus mirabilis (female)	-0.0030186	0.947961
Candida spp. (female)	Saccharomyces cerevisiae (female)	-0.00608265	0.895588
Candida spp. (female)	Paternal age (years)	0.0574892	0.214958
Candida spp. (female)	Positive microbiological culture of semen	-0.0453521	0.336037
Candida spp. (female)	Positive microbiological culture of semen weighted	-0.0408603	0.386129
Candida spp. (female)	Klebsiella pneumoniae (male)	-0.00627147	0.893987
Candida spp. (female)	Morganella morganii (male)	-0.00701952	0.88143
Candida spp. (female)	Escherichia coli (male)	-0.0190134	0.686839
Candida spp. (female)	Nakaseomyces glabrata (male)	-0.00445434	0.924844
Candida spp. (female)	Candida albicans (male)	-0.00843679	0.858662
Candida spp. (female)	Enterococcus faecalis (male)	-0.0275668	0.558839
Candida spp. (female)	Klebsiella oxytoca (male)	-0.00315321	0.946818
Candida spp. (female)	Serratia marcescens (male)	-0.00446429	0.924761
Candida spp. (female)	Streptococcus agalactiae (male)	-0.0119728	0.800048
Candida spp. (female)	Staphylococcus aureus (male)	-0.00314619	0.946876
Candida spp. (female)	Staphylococcus haemolyticus (male)	-0.00409836	0.949112
Candida spp. (female)	Proteus mirabilis (male)	-0.00543727	0.908123
Candida spp. (female)	Haemophilus parainfluenzae (male)	-0.00533078	0.909023
Candida spp. (female)	Citrobacter koseri (male)	-0.00309795	0.947284
Candida spp. (female)	anaerob + (male)	-0.0270765	0.712242
Candida spp. (female)	Pregnant	0.0238372	0.605451
Candida spp. (female)	Height (cm)	0.0108154	0.817247
Candida spp. (female)	Weight (kg)	-0.0455238	0.330473
Candida spp. (female)	BMI (kg/m 2 )	-0.051347	0.272819
Candida spp. (female)	FSH (IU/L)	0.0035945	0.940273
Candida spp. (female)	LH (IU/L)	0.0261248	0.585129
Candida spp. (female)	AMH (pmol/L)	-0.0289702	0.559076
Candida spp. (female)	Duration of infertility (years)	-0.0513878	0.301041
Candida spp. (female)	Previous live births	-0.025841	0.580806
Candida spp. (female)	Previous miscarriages	-0.0250061	0.592687
Candida spp. (female)	Previous induced abortions	-0.0216406	0.643414
Candida spp. (female)	Duration of stimulation (days)	-0.0449606	0.331261
Candida spp. (female)	Number of follicles	-0.021648	0.63934
Candida spp. (female)	Number of embryos transferred per patient	0.0457146	0.321657
Candida spp. (female)	Day of embryo transfer	-0.0242224	0.600023
Candida spp. (female)	ENDOV (mm)	0.00346127	0.940598
Candida spp. (female)	ENDPU (mm)	0.0616774	0.200741
Candida spp. (female)	ENDET (mm)	0.0105142	0.820916
Candida spp. (female)	Sperm concentration	-0.0186516	0.694447
Candida spp. (female)	Sperm motility	0.00154078	0.974232
Candida spp. (female)	Sperm morphology	0.0301588	0.524784
Citrobacter freundii (female)	Maternal age (years)	0.0157252	0.732743
Citrobacter freundii (female)	Microbiological culture of vaginal discharge	0.157571	0.000575228
Citrobacter freundii (female)	Microbiological culture of vaginal discharge weighted	0.157145	0.000595576
Citrobacter freundii (female)	Actinomyces urogenitalis (female)	-0.00425082	0.926535
Citrobacter freundii (female)	Streptococcus agalactiae (female)	-0.0223217	0.628581
Citrobacter freundii (female)	Streptococcus spp. (female)	-0.00601794	0.896142
Citrobacter freundii (female)	Gardnerella vaginalis (female)	-0.0060566	0.89581
Citrobacter freundii (female)	Sporothryx sp. (female)	-0.00425987	0.926457
Citrobacter freundii (female)	Enterococcus faecalis (female)	-0.0142501	0.757234
Citrobacter freundii (female)	Enterococcus spp. (female)	-0.0042418	0.926613
Citrobacter freundii (female)	Morganella morganii (female)	-0.0042781	0.9263
Citrobacter freundii (female)	Citrobacter freundii (female)	1	0
Citrobacter freundii (female)	Ureaplasma parvum (female)	-0.00428727	0.926222
Citrobacter freundii (female)	Ureaplasma urealyticum (female)	-0.00851064	0.853383
Citrobacter freundii (female)	Ureaplasma spp. (female)	-0.00852878	0.853228
Citrobacter freundii (female)	Pichia kudriavzevii (female)	-0.0104456	0.820562
Citrobacter freundii (female)	Meyerozyma guilliermondii (female)	-0.00425987	0.926457
Citrobacter freundii (female)	Candida albicans (female)	0.0563082	0.221085
Citrobacter freundii (female)	Nakaseomyces glabrata (female)	-0.00829335	0.857536
Citrobacter freundii (female)	Candida dubliniensis (female)	-0.00425987	0.926457
Citrobacter freundii (female)	Candida spp. (female)	-0.00604366	0.895921
Citrobacter freundii (female)	Klebsiella variicola (female)	-0.00425082	0.926535
Citrobacter freundii (female)	Escherichia coli (female)	-0.0217685	0.6364
Citrobacter freundii (female)	Staphylococcus aureus (female)	-0.00739403	0.872711
Citrobacter freundii (female)	Klebsiella pneumoniae (female)	-0.00739403	0.872711
Citrobacter freundii (female)	Proteus mirabilis (female)	-0.00425987	0.926457
Citrobacter freundii (female)	Saccharomyces cerevisiae (female)	-0.00858369	0.85276
Citrobacter freundii (female)	Lactobacillus cultured (female)	-0.089651	0.0736532
Citrobacter freundii (female)	Microscopic image of bacterial vaginosis	-0.0364773	0.465797
Citrobacter freundii (female)	Granulocyte observed under microscopy	0.0379869	0.448671
Citrobacter freundii (female)	Paternal age (years)	0.0070265	0.879373
Citrobacter freundii (female)	Positive microbiological culture of semen	0.0375539	0.424727
Citrobacter freundii (female)	Positive microbiological culture of semen weighted	0.0797899	0.0894837
Citrobacter freundii (female)	Klebsiella pneumoniae (male)	-0.00765548	0.870495
Citrobacter freundii (female)	Morganella morganii (male)	-0.00990507	0.832935
Citrobacter freundii (female)	Escherichia coli (male)	-0.0263961	0.574814
Citrobacter freundii (female)	Nakaseomyces glabrata (male)	-0.00628541	0.89387
Citrobacter freundii (female)	Candida albicans (male)	-0.0119045	0.801166
Citrobacter freundii (female)	Enterococcus faecalis (male)	0.0936809	0.0460461
Citrobacter freundii (female)	Klebsiella oxytoca (male)	-0.00444941	0.924844
Citrobacter freundii (female)	Serratia marcescens (male)	-0.00629941	0.893752
Citrobacter freundii (female)	Streptococcus agalactiae (male)	-0.0168934	0.720201
Citrobacter freundii (female)	Staphylococcus aureus (male)	0.498338	8.25989e-30
Citrobacter freundii (female)	Staphylococcus haemolyticus (male)	-0.00821371	0.898012
Citrobacter freundii (female)	Proteus mirabilis (male)	-0.00767243	0.870352
Citrobacter freundii (female)	Haemophilus parainfluenzae (male)	-0.00753885	0.871479
Citrobacter freundii (female)	Citrobacter koseri (male)	-0.00438118	0.92542
Citrobacter freundii (female)	Pregnant	0.082632	0.0722801
Citrobacter freundii (female)	Height (cm)	-0.105337	0.0237077
Citrobacter freundii (female)	Weight (kg)	-0.0778126	0.0951764
Citrobacter freundii (female)	BMI (kg/m 2 )	-0.0503686	0.28102
Citrobacter freundii (female)	FSH (IU/L)	-0.0511598	0.284817
Citrobacter freundii (female)	LH (IU/L)	-0.028328	0.552968
Citrobacter freundii (female)	AMH (pmol/L)	0.00582616	0.906261
Citrobacter freundii (female)	Duration of infertility (years)	0.00729907	0.883145
Citrobacter freundii (female)	Previous live births	0.00430146	0.926614
Citrobacter freundii (female)	Previous miscarriages	-0.0355467	0.445929
Citrobacter freundii (female)	Previous induced abortions	0.0527641	0.257703
Citrobacter freundii (female)	Duration of stimulation (days)	-0.0978563	0.0337385
Citrobacter freundii (female)	Number of follicles	0.0539026	0.24198
Citrobacter freundii (female)	Number of embryos transferred per patient	-0.0220532	0.631993
Citrobacter freundii (female)	Day of embryo transfer	0.0228883	0.619516
Citrobacter freundii (female)	ENDOV (mm)	0.0305634	0.509527
Citrobacter freundii (female)	ENDPU (mm)	0.0236634	0.622989
Citrobacter freundii (female)	ENDET (mm)	0.034927	0.450972
Citrobacter freundii (female)	Sperm concentration	-0.0719405	0.128408
Citrobacter freundii (female)	Sperm motility	-0.0105272	0.824934
Citrobacter freundii (female)	Sperm morphology	0.00870968	0.853979
Citrobacter koseri (male)	Maternal age (years)	0.0300523	0.515738
Citrobacter koseri (male)	Microbiological culture of vaginal discharge	-0.0277297	0.553026
Citrobacter koseri (male)	Microbiological culture of vaginal discharge weighted	-0.025885	0.579747
Citrobacter koseri (male)	Actinomyces urogenitalis (female)	-0.00218341	0.962792
Citrobacter koseri (male)	Streptococcus agalactiae (female)	-0.0114759	0.806509
Citrobacter koseri (male)	Streptococcus spp. (female)	-0.00309118	0.947341
Citrobacter koseri (male)	Gardnerella vaginalis (female)	-0.00311158	0.947168
Citrobacter koseri (male)	Sporothryx sp. (female)	-0.00218818	0.962751
Citrobacter koseri (male)	Enterococcus faecalis (female)	-0.00732191	0.875685
Citrobacter koseri (male)	Enterococcus spp. (female)	-0.00217865	0.962832
Citrobacter koseri (male)	Morganella morganii (female)	-0.0021978	0.96267
Citrobacter koseri (male)	Citrobacter freundii (female)	-0.00438118	0.92542
Citrobacter koseri (male)	Ureaplasma parvum (female)	-0.00220264	0.962629
Citrobacter koseri (male)	Ureaplasma urealyticum (female)	-0.00437161	0.925502
Citrobacter koseri (male)	Ureaplasma spp. (female)	-0.00438118	0.92542
Citrobacter koseri (male)	Pichia kudriavzevii (female)	-0.00536588	0.908625
Citrobacter koseri (male)	Meyerozyma guilliermondii (female)	-0.00218818	0.962751
Citrobacter koseri (male)	Candida albicans (female)	-0.0140065	0.76448
Citrobacter koseri (male)	Nakaseomyces glabrata (female)	-0.00492531	0.916373
Citrobacter koseri (male)	Candida dubliniensis (female)	-0.00218818	0.962751
Citrobacter koseri (male)	Candida spp. (female)	-0.00309795	0.947284
Citrobacter koseri (male)	Klebsiella variicola (female)	-0.00218341	0.962792
Citrobacter koseri (male)	Escherichia coli (female)	-0.0111897	0.810836
Citrobacter koseri (male)	Staphylococcus aureus (female)	-0.00379837	0.935389
Citrobacter koseri (male)	Klebsiella pneumoniae (female)	-0.00379837	0.935389
Citrobacter koseri (male)	Proteus mirabilis (female)	-0.00218818	0.962751
Citrobacter koseri (male)	Saccharomyces cerevisiae (female)	-0.00437161	0.925502
Citrobacter koseri (male)	Lactobacillus cultured (female)	0.0358748	0.48106
Citrobacter koseri (male)	Microscopic image of bacterial vaginosis	-0.0180806	0.72188
Citrobacter koseri (male)	Granulocyte observed under microscopy	-0.0197202	0.698217
Citrobacter koseri (male)	Paternal age (years)	0.0111792	0.809197
Citrobacter koseri (male)	Positive microbiological culture of semen	0.0683123	0.145269
Citrobacter koseri (male)	Positive microbiological culture of semen weighted	0.0610155	0.193405
Citrobacter koseri (male)	Acinetobacter ursingii (male)	-0.00215054	0.963072
Citrobacter koseri (male)	Klebsiella pneumoniae (male)	-0.00438118	0.92542
Citrobacter koseri (male)	Morganella morganii (male)	-0.00490371	0.916556
Citrobacter koseri (male)	Escherichia coli (male)	-0.0133069	0.776877
Citrobacter koseri (male)	Nakaseomyces glabrata (male)	-0.00311844	0.94711
Citrobacter koseri (male)	Candida albicans (male)	-0.00591904	0.900244
Citrobacter koseri (male)	Enterococcus faecalis (male)	-0.0194561	0.678604
Citrobacter koseri (male)	Klebsiella oxytoca (male)	-0.00220751	0.962588
Citrobacter koseri (male)	Serratia marcescens (male)	-0.00312534	0.947052
Citrobacter koseri (male)	Streptococcus agalactiae (male)	-0.00838086	0.858657
Citrobacter koseri (male)	Staphylococcus aureus (male)	-0.00220264	0.962629
Citrobacter koseri (male)	Proteus mirabilis (male)	-0.00379005	0.935459
Citrobacter koseri (male)	Haemophilus parainfluenzae (male)	-0.00370097	0.93622
Citrobacter koseri (male)	Citrobacter koseri (male)	1	0
Citrobacter koseri (male)	Pregnant	-0.0320797	0.48781
Citrobacter koseri (male)	Height (cm)	0.0786044	0.0936365
Citrobacter koseri (male)	Weight (kg)	0.0644092	0.169736
Citrobacter koseri (male)	BMI (kg/m 2 )	0.0356524	0.448068
Citrobacter koseri (male)	FSH (IU/L)	-0.027952	0.562318
Citrobacter koseri (male)	LH (IU/L)	-0.0357426	0.457661
Citrobacter koseri (male)	Previous live births	0.142402	0.00227746
Citrobacter koseri (male)	Previous miscarriages	0.0540365	0.248453
Citrobacter koseri (male)	Previous induced abortions	-0.015746	0.736812
Citrobacter koseri (male)	Duration of stimulation (days)	-0.031368	0.498903
Citrobacter koseri (male)	Number of follicles	-0.0152355	0.742092
Citrobacter koseri (male)	Number of embryos transferred per patient	-0.0558718	0.226666
Citrobacter koseri (male)	Day of embryo transfer	0.0401137	0.38608
Citrobacter koseri (male)	ENDOV (mm)	-0.0173717	0.708986
Citrobacter koseri (male)	ENDPU (mm)	-0.0162543	0.735909
Citrobacter koseri (male)	ENDET (mm)	0.0295303	0.525738
Citrobacter koseri (male)	Sperm concentration	0.0354671	0.45599
Citrobacter koseri (male)	Sperm motility	0.014474	0.762071
Citrobacter koseri (male)	Sperm morphology	-0.0734747	0.121699
Day of embryo transfer	Maternal age (years)	-0.0892697	0.0489667
Day of embryo transfer	Microbiological culture of vaginal discharge	0.0138427	0.763722
Day of embryo transfer	Microbiological culture of vaginal discharge weighted	0.0398556	0.386616
Day of embryo transfer	Actinomyces urogenitalis (female)	-0.0739282	0.108323
Day of embryo transfer	Streptococcus agalactiae (female)	0.0269345	0.559408
Day of embryo transfer	Streptococcus spp. (female)	0.0162787	0.723994
Day of embryo transfer	Gardnerella vaginalis (female)	0.0161851	0.72636
Day of embryo transfer	Sporothryx sp. (female)	0.040091	0.384826
Day of embryo transfer	Enterococcus faecalis (female)	0.0302925	0.511036
Day of embryo transfer	Enterococcus spp. (female)	0.0400042	0.384847
Day of embryo transfer	Morganella morganii (female)	0.0401785	0.384803
Day of embryo transfer	Citrobacter freundii (female)	0.0228883	0.619516
Day of embryo transfer	Ureaplasma parvum (female)	-0.0170769	0.712228
Day of embryo transfer	Ureaplasma urealyticum (female)	0.023139	0.61531
Day of embryo transfer	Ureaplasma spp. (female)	0.0233275	0.61281
Day of embryo transfer	Pichia kudriavzevii (female)	0.0283998	0.537367
Day of embryo transfer	Meyerozyma guilliermondii (female)	0.0399269	0.386776
Day of embryo transfer	Candida albicans (female)	0.00669839	0.884355
Day of embryo transfer	Nakaseomyces glabrata (female)	-0.0652086	0.157675
Day of embryo transfer	Candida dubliniensis (female)	0.0399269	0.386776
Day of embryo transfer	Candida spp. (female)	-0.0242224	0.600023
Day of embryo transfer	Klebsiella variicola (female)	0.0401209	0.383965
Day of embryo transfer	Escherichia coli (female)	-0.0167937	0.715347
Day of embryo transfer	Staphylococcus aureus (female)	0.0363769	0.43042
Day of embryo transfer	Klebsiella pneumoniae (female)	0.00342124	0.940906
Day of embryo transfer	Proteus mirabilis (female)	-0.0169058	0.71411
Day of embryo transfer	Saccharomyces cerevisiae (female)	0.0511528	0.26637
Day of embryo transfer	Lactobacillus cultured (female)	0.0444649	0.374504
Day of embryo transfer	Microscopic image of bacterial vaginosis	-0.0127627	0.798395
Day of embryo transfer	Granulocyte observed under microscopy	-0.0240476	0.630715
Day of embryo transfer	Paternal age (years)	-0.0650891	0.153637
Day of embryo transfer	Positive microbiological culture of semen	0.0363014	0.436826
Day of embryo transfer	Positive microbiological culture of semen weighted	0.0257894	0.580735
Day of embryo transfer	Acinetobacter ursingii (male)	0.0397803	0.388523
Day of embryo transfer	Klebsiella pneumoniae (male)	0.0226631	0.626312
Day of embryo transfer	Morganella morganii (male)	0.0382995	0.410467
Day of embryo transfer	Escherichia coli (male)	-0.0333926	0.474471
Day of embryo transfer	Nakaseomyces glabrata (male)	-0.0173221	0.710985
Day of embryo transfer	Candida albicans (male)	0.041727	0.374011
Day of embryo transfer	Enterococcus faecalis (male)	0.0365428	0.433781
Day of embryo transfer	Klebsiella oxytoca (male)	-0.0173624	0.710644
Day of embryo transfer	Serratia marcescens (male)	-0.0653259	0.162343
Day of embryo transfer	Streptococcus agalactiae (male)	0.0598742	0.2004
Day of embryo transfer	Staphylococcus aureus (male)	-0.0750622	0.10788
Day of embryo transfer	Staphylococcus haemolyticus (male)	0.0509437	0.421632
Day of embryo transfer	Proteus mirabilis (male)	-0.0302521	0.516121
Day of embryo transfer	Haemophilus parainfluenzae (male)	-0.0629586	0.171628
Day of embryo transfer	Citrobacter koseri (male)	0.0401137	0.38608
Day of embryo transfer	anaerob + (male)	0.0372326	0.605323
Day of embryo transfer	Pregnant	0.0810256	0.0740309
Day of embryo transfer	Height (cm)	-0.0560298	0.223871
Day of embryo transfer	Weight (kg)	0.0272708	0.55409
Day of embryo transfer	BMI (kg/m 2 )	0.0480007	0.298026
Day of embryo transfer	FSH (IU/L)	-0.0133632	0.777891
Day of embryo transfer	LH (IU/L)	-0.0455256	0.335268
Day of embryo transfer	AMH (pmol/L)	-0.00182275	0.970291
Day of embryo transfer	Duration of infertility (years)	-0.0983836	0.0446546
Day of embryo transfer	Previous live births	0.0280104	0.542963
Day of embryo transfer	Previous miscarriages	-0.0232946	0.612559
Day of embryo transfer	Previous induced abortions	-0.012692	0.782626
Day of embryo transfer	Duration of stimulation (days)	-0.124042	0.00628688
Day of embryo transfer	Number of follicles	0.0150269	0.741068
Day of embryo transfer	Number of embryos transferred per patient	-0.132027	0.00351278
Day of embryo transfer	Day of embryo transfer	1	0
Day of embryo transfer	ENDOV (mm)	-0.00606005	0.894539
Day of embryo transfer	ENDPU (mm)	-0.034994	0.461013
Day of embryo transfer	ENDET (mm)	-0.0431471	0.34453
Day of embryo transfer	Sperm concentration	-0.0439437	0.34808
Day of embryo transfer	Sperm motility	0.0357087	0.447853
Day of embryo transfer	Sperm morphology	-0.00931788	0.842193
Duration of infertility (years)	Maternal age (years)	0.0692144	0.157789
Duration of infertility (years)	Microbiological culture of vaginal discharge	-0.0513687	0.300029
Duration of infertility (years)	Microbiological culture of vaginal discharge weighted	-0.0583249	0.23922
Duration of infertility (years)	Actinomyces urogenitalis (female)	-0.0143382	0.772777
Duration of infertility (years)	Streptococcus agalactiae (female)	-0.00728453	0.883519
Duration of infertility (years)	Streptococcus spp. (female)	-0.051386	0.300461
Duration of infertility (years)	Gardnerella vaginalis (female)	0.0227297	0.647525
Duration of infertility (years)	Sporothryx sp. (female)	0.0418789	0.399426
Duration of infertility (years)	Enterococcus faecalis (female)	0.0253017	0.610344
Duration of infertility (years)	Morganella morganii (female)	-0.0420111	0.399108
Duration of infertility (years)	Citrobacter freundii (female)	0.00729907	0.883145
Duration of infertility (years)	Ureaplasma urealyticum (female)	-0.0408312	0.41018
Duration of infertility (years)	Ureaplasma spp. (female)	-0.040943	0.409476
Duration of infertility (years)	Pichia kudriavzevii (female)	-0.0111999	0.821343
Duration of infertility (years)	Meyerozyma guilliermondii (female)	-0.032718	0.509883
Duration of infertility (years)	Candida albicans (female)	-0.0461083	0.352307
Duration of infertility (years)	Nakaseomyces glabrata (female)	0.00917478	0.853599
Duration of infertility (years)	Candida dubliniensis (female)	0.0043676	0.930002
Duration of infertility (years)	Candida spp. (female)	-0.0513878	0.301041
Duration of infertility (years)	Klebsiella variicola (female)	-0.032694	0.510193
Duration of infertility (years)	Escherichia coli (female)	-0.0583434	0.23907
Duration of infertility (years)	Staphylococcus aureus (female)	0.0343929	0.488986
Duration of infertility (years)	Klebsiella pneumoniae (female)	0.00749454	0.880186
Duration of infertility (years)	Proteus mirabilis (female)	-0.0327321	0.510222
Duration of infertility (years)	Saccharomyces cerevisiae (female)	-0.010146	0.83791
Duration of infertility (years)	Lactobacillus cultured (female)	-0.0485111	0.359411
Duration of infertility (years)	Microscopic image of bacterial vaginosis	0.141174	0.0071406
Duration of infertility (years)	Granulocyte observed under microscopy	-0.0304747	0.564931
Duration of infertility (years)	Paternal age (years)	0.0514895	0.295353
Duration of infertility (years)	Positive microbiological culture of semen	-0.0484441	0.333835
Duration of infertility (years)	Positive microbiological culture of semen weighted	-0.080897	0.106197
Duration of infertility (years)	Acinetobacter ursingii (male)	-0.0337936	0.496595
Duration of infertility (years)	Klebsiella pneumoniae (male)	-0.0433921	0.38496
Duration of infertility (years)	Morganella morganii (male)	-0.069556	0.163415
Duration of infertility (years)	Escherichia coli (male)	0.0557461	0.26601
Duration of infertility (years)	Nakaseomyces glabrata (male)	0.061113	0.223208
Duration of infertility (years)	Candida albicans (male)	-0.0368958	0.46408
Duration of infertility (years)	Enterococcus faecalis (male)	-0.127553	0.010664
Duration of infertility (years)	Klebsiella oxytoca (male)	-0.0148787	0.767298
Duration of infertility (years)	Serratia marcescens (male)	-0.034747	0.489422
Duration of infertility (years)	Streptococcus agalactiae (male)	-0.00888276	0.859778
Duration of infertility (years)	Staphylococcus aureus (male)	-0.0340565	0.497556
Duration of infertility (years)	Proteus mirabilis (male)	0.108363	0.0298332
Duration of infertility (years)	Haemophilus parainfluenzae (male)	-0.0611294	0.217339
Duration of infertility (years)	anaerob + (male)	0.0312858	0.700105
Duration of infertility (years)	Pregnant	-0.000590978	0.990389
Duration of infertility (years)	Height (cm)	-0.0276183	0.578504
Duration of infertility (years)	Weight (kg)	0.0501696	0.31266
Duration of infertility (years)	BMI (kg/m 2 )	0.0625142	0.208764
Duration of infertility (years)	FSH (IU/L)	-0.0208513	0.678732
Duration of infertility (years)	LH (IU/L)	0.00718188	0.886568
Duration of infertility (years)	AMH (pmol/L)	-0.0464998	0.374406
Duration of infertility (years)	Duration of infertility (years)	1	0
Duration of infertility (years)	Previous live births	-0.0411811	0.40445
Duration of infertility (years)	Previous miscarriages	0.0598437	0.224912
Duration of infertility (years)	Previous induced abortions	0.043823	0.374371
Duration of infertility (years)	Duration of stimulation (days)	-0.00241307	0.960911
Duration of infertility (years)	Number of follicles	0.00910092	0.852825
Duration of infertility (years)	Number of embryos transferred per patient	0.0836533	0.0876048
Duration of infertility (years)	Day of embryo transfer	-0.0983836	0.0446546
Duration of infertility (years)	ENDOV (mm)	0.00175561	0.971625
Duration of infertility (years)	ENDPU (mm)	0.011988	0.816298
Duration of infertility (years)	ENDET (mm)	0.103132	0.0363866
Duration of infertility (years)	Sperm concentration	0.0660629	0.190678
Duration of infertility (years)	Sperm motility	0.0512866	0.311755
Duration of infertility (years)	Sperm morphology	-0.00450312	0.928911
Duration of stimulation (days)	Maternal age (years)	-0.0282365	0.535019
Duration of stimulation (days)	Microbiological culture of vaginal discharge	0.0385336	0.403575
Duration of stimulation (days)	Microbiological culture of vaginal discharge weighted	0.0441853	0.338127
Duration of stimulation (days)	Actinomyces urogenitalis (female)	0.142154	0.0019839
Duration of stimulation (days)	Streptococcus agalactiae (female)	0.0296086	0.521958
Duration of stimulation (days)	Streptococcus spp. (female)	0.00795278	0.863328
Duration of stimulation (days)	Gardnerella vaginalis (female)	-0.0269212	0.561279
Duration of stimulation (days)	Sporothryx sp. (female)	0.0676718	0.142958
Duration of stimulation (days)	Enterococcus faecalis (female)	-0.0452997	0.326588
Duration of stimulation (days)	Enterococcus spp. (female)	0.0429342	0.351996
Duration of stimulation (days)	Morganella morganii (female)	0.018388	0.691543
Duration of stimulation (days)	Citrobacter freundii (female)	-0.0978563	0.0337385
Duration of stimulation (days)	Ureaplasma parvum (female)	-0.0318367	0.492507
Duration of stimulation (days)	Ureaplasma urealyticum (female)	0.0737014	0.109791
Duration of stimulation (days)	Ureaplasma spp. (female)	0.0736044	0.11064
Duration of stimulation (days)	Pichia kudriavzevii (female)	0.0242863	0.598672
Duration of stimulation (days)	Meyerozyma guilliermondii (female)	-0.00681473	0.882857
Duration of stimulation (days)	Candida albicans (female)	0.0103824	0.822001
Duration of stimulation (days)	Nakaseomyces glabrata (female)	0.0296033	0.522477
Duration of stimulation (days)	Candida dubliniensis (female)	0.0431969	0.350082
Duration of stimulation (days)	Candida spp. (female)	-0.0449606	0.331261
Duration of stimulation (days)	Klebsiella variicola (female)	-0.0314448	0.496007
Duration of stimulation (days)	Escherichia coli (female)	0.0115762	0.801936
Duration of stimulation (days)	Staphylococcus aureus (female)	0.04576	0.322209
Duration of stimulation (days)	Klebsiella pneumoniae (female)	-0.0259943	0.574023
Duration of stimulation (days)	Proteus mirabilis (female)	0.0179477	0.697947
Duration of stimulation (days)	Saccharomyces cerevisiae (female)	0.0361336	0.433512
Duration of stimulation (days)	Lactobacillus cultured (female)	-0.0177545	0.723667
Duration of stimulation (days)	Microscopic image of bacterial vaginosis	0.0339134	0.498286
Duration of stimulation (days)	Granulocyte observed under microscopy	0.000158441	0.99748
Duration of stimulation (days)	Paternal age (years)	-0.0410039	0.370047
Duration of stimulation (days)	Positive microbiological culture of semen	-0.0450567	0.335465
Duration of stimulation (days)	Positive microbiological culture of semen weighted	-0.0572452	0.220915
Duration of stimulation (days)	Acinetobacter ursingii (male)	-0.00622251	0.892973
Duration of stimulation (days)	Klebsiella pneumoniae (male)	-0.000489927	0.991621
Duration of stimulation (days)	Morganella morganii (male)	0.0529344	0.256167
Duration of stimulation (days)	Escherichia coli (male)	-0.093289	0.0457645
Duration of stimulation (days)	Nakaseomyces glabrata (male)	0.0262101	0.575831
Duration of stimulation (days)	Candida albicans (male)	-0.0463049	0.3249
Duration of stimulation (days)	Enterococcus faecalis (male)	-0.0248986	0.594682
Duration of stimulation (days)	Klebsiella oxytoca (male)	0.0186262	0.691274
Duration of stimulation (days)	Serratia marcescens (male)	-0.00932597	0.8424
Duration of stimulation (days)	Streptococcus agalactiae (male)	-0.0114016	0.807944
Duration of stimulation (days)	Staphylococcus aureus (male)	-0.00657268	0.88844
Duration of stimulation (days)	Staphylococcus haemolyticus (male)	0.0267015	0.673759
Duration of stimulation (days)	Proteus mirabilis (male)	0.0326257	0.484684
Duration of stimulation (days)	Haemophilus parainfluenzae (male)	0.0324877	0.481821
Duration of stimulation (days)	Citrobacter koseri (male)	-0.031368	0.498903
Duration of stimulation (days)	anaerob + (male)	-0.00184281	0.979708
Duration of stimulation (days)	Pregnant	0.0316143	0.4873
Duration of stimulation (days)	Height (cm)	-0.00316784	0.945334
Duration of stimulation (days)	Weight (kg)	0.199676	1.26539e-05
Duration of stimulation (days)	BMI (kg/m 2 )	0.212178	3.4739e-06
Duration of stimulation (days)	FSH (IU/L)	-0.0698145	0.14056
Duration of stimulation (days)	LH (IU/L)	0.00236838	0.960086
Duration of stimulation (days)	AMH (pmol/L)	0.0974372	0.04597
Duration of stimulation (days)	Duration of infertility (years)	-0.00241307	0.960911
Duration of stimulation (days)	Previous live births	-0.141117	0.00211836
Duration of stimulation (days)	Previous miscarriages	0.0533206	0.247108
Duration of stimulation (days)	Previous induced abortions	-0.0204611	0.657137
Duration of stimulation (days)	Duration of stimulation (days)	1	0
Duration of stimulation (days)	Number of follicles	0.0321375	0.480575
Duration of stimulation (days)	Number of embryos transferred per patient	0.0368109	0.418596
Duration of stimulation (days)	Day of embryo transfer	-0.124042	0.00628688
Duration of stimulation (days)	ENDOV (mm)	0.0394308	0.388705
Duration of stimulation (days)	ENDPU (mm)	-0.00363509	0.939116
Duration of stimulation (days)	ENDET (mm)	0.0011439	0.980079
Duration of stimulation (days)	Sperm concentration	0.0377931	0.420755
Duration of stimulation (days)	Sperm motility	-0.0237509	0.614526
Duration of stimulation (days)	Sperm morphology	-0.0191242	0.68346
ENDET (mm)	Maternal age (years)	-0.0541408	0.235457
ENDET (mm)	Microbiological culture of vaginal discharge	-0.0603748	0.191824
ENDET (mm)	Microbiological culture of vaginal discharge weighted	-0.0436007	0.346109
ENDET (mm)	Actinomyces urogenitalis (female)	0.0257844	0.577935
ENDET (mm)	Streptococcus agalactiae (female)	-0.0315607	0.496267
ENDET (mm)	Streptococcus spp. (female)	0.0194667	0.674454
ENDET (mm)	Gardnerella vaginalis (female)	-0.00661761	0.886828
ENDET (mm)	Sporothryx sp. (female)	-0.0214684	0.643546
ENDET (mm)	Enterococcus faecalis (female)	-0.107871	0.0195868
ENDET (mm)	Enterococcus spp. (female)	0.0201536	0.663319
ENDET (mm)	Morganella morganii (female)	0.0383787	0.408992
ENDET (mm)	Citrobacter freundii (female)	0.034927	0.450972
ENDET (mm)	Ureaplasma parvum (female)	0.0495817	0.286516
ENDET (mm)	Ureaplasma urealyticum (female)	-0.0552261	0.232588
ENDET (mm)	Ureaplasma spp. (female)	-0.0550724	0.234395
ENDET (mm)	Pichia kudriavzevii (female)	0.0444135	0.337184
ENDET (mm)	Meyerozyma guilliermondii (female)	0.0058185	0.900205
ENDET (mm)	Candida albicans (female)	-0.0348031	0.452095
ENDET (mm)	Nakaseomyces glabrata (female)	0.00336601	0.94223
ENDET (mm)	Candida dubliniensis (female)	0.0201867	0.66348
ENDET (mm)	Candida spp. (female)	0.0105142	0.820916
ENDET (mm)	Klebsiella variicola (female)	-0.00166896	0.971275
ENDET (mm)	Escherichia coli (female)	-0.031925	0.490376
ENDET (mm)	Staphylococcus aureus (female)	0.00878629	0.849804
ENDET (mm)	Klebsiella pneumoniae (female)	-0.000924366	0.984105
ENDET (mm)	Proteus mirabilis (female)	-0.0107124	0.817406
ENDET (mm)	Saccharomyces cerevisiae (female)	0.0190209	0.681174
ENDET (mm)	Lactobacillus cultured (female)	0.00286013	0.954755
ENDET (mm)	Microscopic image of bacterial vaginosis	-0.0320804	0.523374
ENDET (mm)	Granulocyte observed under microscopy	0.00947079	0.850788
ENDET (mm)	Paternal age (years)	0.043742	0.340443
ENDET (mm)	Positive microbiological culture of semen	-0.0236028	0.615172
ENDET (mm)	Positive microbiological culture of semen weighted	-0.0190101	0.685575
ENDET (mm)	Acinetobacter ursingii (male)	-0.0294516	0.525503
ENDET (mm)	Klebsiella pneumoniae (male)	-0.0417701	0.371941
ENDET (mm)	Morganella morganii (male)	-0.0622011	0.18343
ENDET (mm)	Escherichia coli (male)	0.00222692	0.962176
ENDET (mm)	Nakaseomyces glabrata (male)	-0.0665972	0.156123
ENDET (mm)	Candida albicans (male)	0.00192281	0.967518
ENDET (mm)	Enterococcus faecalis (male)	-0.0140471	0.764821
ENDET (mm)	Klebsiella oxytoca (male)	0.0935136	0.0464377
ENDET (mm)	Serratia marcescens (male)	0.0239848	0.610251
ENDET (mm)	Streptococcus agalactiae (male)	0.00753985	0.872713
ENDET (mm)	Staphylococcus aureus (male)	0.0621849	0.185476
ENDET (mm)	Staphylococcus haemolyticus (male)	-0.095416	0.134018
ENDET (mm)	Proteus mirabilis (male)	-0.0188368	0.68764
ENDET (mm)	Haemophilus parainfluenzae (male)	0.040475	0.382322
ENDET (mm)	Citrobacter koseri (male)	0.0295303	0.525738
ENDET (mm)	anaerob + (male)	0.00924682	0.898442
ENDET (mm)	Pregnant	0.0245009	0.591551
ENDET (mm)	Height (cm)	0.0731777	0.113499
ENDET (mm)	Weight (kg)	0.170611	0.000208712
ENDET (mm)	BMI (kg/m 2 )	0.151551	0.00100616
ENDET (mm)	FSH (IU/L)	-0.121292	0.0106148
ENDET (mm)	LH (IU/L)	-0.0957541	0.0434981
ENDET (mm)	AMH (pmol/L)	0.142291	0.00363449
ENDET (mm)	Duration of infertility (years)	0.103132	0.0363866
ENDET (mm)	Previous live births	0.15091	0.00104455
ENDET (mm)	Previous miscarriages	-0.0495272	0.283935
ENDET (mm)	Previous induced abortions	-0.00181398	0.968714
ENDET (mm)	Duration of stimulation (days)	0.0011439	0.980079
ENDET (mm)	Number of follicles	0.074118	0.104474
ENDET (mm)	Number of embryos transferred per patient	0.0419075	0.35858
ENDET (mm)	Day of embryo transfer	-0.0431471	0.34453
ENDET (mm)	ENDOV (mm)	0.477076	1.75405e-28
ENDET (mm)	ENDPU (mm)	0.511325	4.43052e-31
ENDET (mm)	ENDET (mm)	1	0
ENDET (mm)	Sperm concentration	-0.0179946	0.702487
ENDET (mm)	Sperm motility	-0.074791	0.113515
ENDET (mm)	Sperm morphology	-0.0295683	0.529728
ENDOV (mm)	Maternal age (years)	-0.0646402	0.1565
ENDOV (mm)	Microbiological culture of vaginal discharge	0.0571099	0.217016
ENDOV (mm)	Microbiological culture of vaginal discharge weighted	0.0714074	0.122522
ENDOV (mm)	Actinomyces urogenitalis (female)	0.0201867	0.66314
ENDOV (mm)	Streptococcus agalactiae (female)	0.0459106	0.322174
ENDOV (mm)	Streptococcus spp. (female)	0.0527954	0.254337
ENDOV (mm)	Gardnerella vaginalis (female)	-0.0493677	0.288081
ENDOV (mm)	Sporothryx sp. (female)	-0.0262358	0.571708
ENDOV (mm)	Enterococcus faecalis (female)	-0.0477511	0.302616
ENDOV (mm)	Enterococcus spp. (female)	0.0431054	0.35162
ENDOV (mm)	Morganella morganii (female)	0.0662509	0.153768
ENDOV (mm)	Citrobacter freundii (female)	0.0305634	0.509527
ENDOV (mm)	Ureaplasma parvum (female)	0.0896913	0.0535212
ENDOV (mm)	Ureaplasma urealyticum (female)	-0.0491082	0.288549
ENDOV (mm)	Ureaplasma spp. (female)	-0.0489694	0.290434
ENDOV (mm)	Pichia kudriavzevii (female)	0.0170131	0.713257
ENDOV (mm)	Meyerozyma guilliermondii (female)	0.0199025	0.667933
ENDOV (mm)	Candida albicans (female)	0.0129732	0.779313
ENDOV (mm)	Nakaseomyces glabrata (female)	0.112788	0.0148507
ENDOV (mm)	Candida dubliniensis (female)	0.135609	0.00332192
ENDOV (mm)	Candida spp. (female)	0.00346127	0.940598
ENDOV (mm)	Klebsiella variicola (female)	-0.0031403	0.945982
ENDOV (mm)	Escherichia coli (female)	0.0144307	0.755269
ENDOV (mm)	Staphylococcus aureus (female)	0.00244059	0.95805
ENDOV (mm)	Klebsiella pneumoniae (female)	0.0239222	0.606098
ENDOV (mm)	Proteus mirabilis (female)	-0.00333577	0.942687
ENDOV (mm)	Saccharomyces cerevisiae (female)	-0.0209534	0.650826
ENDOV (mm)	Lactobacillus cultured (female)	-0.0487445	0.333288
ENDOV (mm)	Microscopic image of bacterial vaginosis	-0.0743706	0.138587
ENDOV (mm)	Granulocyte observed under microscopy	0.0364377	0.469086
ENDOV (mm)	Paternal age (years)	-0.0831091	0.0697536
ENDOV (mm)	Positive microbiological culture of semen	0.0125869	0.788656
ENDOV (mm)	Positive microbiological culture of semen weighted	0.0236175	0.614952
ENDOV (mm)	Acinetobacter ursingii (male)	-0.00841393	0.856099
ENDOV (mm)	Klebsiella pneumoniae (male)	0.0403712	0.388182
ENDOV (mm)	Morganella morganii (male)	-0.0308652	0.509499
ENDOV (mm)	Escherichia coli (male)	0.00234851	0.960112
ENDOV (mm)	Nakaseomyces glabrata (male)	0.00915918	0.845519
ENDOV (mm)	Candida albicans (male)	0.00374086	0.936855
ENDOV (mm)	Enterococcus faecalis (male)	0.000725322	0.987676
ENDOV (mm)	Klebsiella oxytoca (male)	0.0664069	0.157771
ENDOV (mm)	Serratia marcescens (male)	0.0574133	0.222103
ENDOV (mm)	Streptococcus agalactiae (male)	0.0258513	0.582736
ENDOV (mm)	Staphylococcus aureus (male)	0.042927	0.360944
ENDOV (mm)	Staphylococcus haemolyticus (male)	-0.0410209	0.516841
ENDOV (mm)	Proteus mirabilis (male)	-0.0299109	0.523139
ENDOV (mm)	Haemophilus parainfluenzae (male)	0.0206461	0.655961
ENDOV (mm)	Citrobacter koseri (male)	-0.0173717	0.708986
ENDOV (mm)	anaerob + (male)	-0.0146179	0.840511
ENDOV (mm)	Pregnant	0.0172228	0.706052
ENDOV (mm)	Height (cm)	0.101143	0.028683
ENDOV (mm)	Weight (kg)	0.151824	0.000984936
ENDOV (mm)	BMI (kg/m 2 )	0.130534	0.00472217
ENDOV (mm)	FSH (IU/L)	-0.168294	0.000368589
ENDOV (mm)	LH (IU/L)	-0.083769	0.0771888
ENDOV (mm)	AMH (pmol/L)	0.144487	0.00306893
ENDOV (mm)	Duration of infertility (years)	0.00175561	0.971625
ENDOV (mm)	Previous live births	0.115782	0.0121013
ENDOV (mm)	Previous miscarriages	-0.0681034	0.14042
ENDOV (mm)	Previous induced abortions	-0.0156413	0.735203
ENDOV (mm)	Duration of stimulation (days)	0.0394308	0.388705
ENDOV (mm)	Number of follicles	0.122768	0.00702395
ENDOV (mm)	Number of embryos transferred per patient	0.0383116	0.401337
ENDOV (mm)	Day of embryo transfer	-0.00606005	0.894539
ENDOV (mm)	ENDOV (mm)	1	0
ENDOV (mm)	ENDPU (mm)	0.584903	3.39061e-42
ENDOV (mm)	ENDET (mm)	0.477076	1.75405e-28
ENDOV (mm)	Sperm concentration	-0.0537274	0.253792
ENDOV (mm)	Sperm motility	-0.0180373	0.702761
ENDOV (mm)	Sperm morphology	-0.00179643	0.969551
ENDPU (mm)	Maternal age (years)	-0.100191	0.0344058
ENDPU (mm)	Microbiological culture of vaginal discharge	0.0235027	0.624952
ENDPU (mm)	Microbiological culture of vaginal discharge weighted	0.00911669	0.849622
ENDPU (mm)	Actinomyces urogenitalis (female)	0.0554664	0.248882
ENDPU (mm)	Streptococcus agalactiae (female)	0.0110024	0.819421
ENDPU (mm)	Streptococcus spp. (female)	0.0447264	0.352606
ENDPU (mm)	Gardnerella vaginalis (female)	-0.00960334	0.842422
ENDPU (mm)	Sporothryx sp. (female)	0.0076589	0.873592
ENDPU (mm)	Enterococcus faecalis (female)	-0.0711825	0.138734
ENDPU (mm)	Enterococcus spp. (female)	0.00769516	0.872853
ENDPU (mm)	Morganella morganii (female)	0.103936	0.0309788
ENDPU (mm)	Citrobacter freundii (female)	0.0236634	0.622989
ENDPU (mm)	Ureaplasma parvum (female)	-0.0161606	0.737964
ENDPU (mm)	Ureaplasma urealyticum (female)	-0.0923708	0.0542142
ENDPU (mm)	Ureaplasma spp. (female)	-0.0924588	0.0542629
ENDPU (mm)	Pichia kudriavzevii (female)	0.00915483	0.849001
ENDPU (mm)	Meyerozyma guilliermondii (female)	0.0316266	0.511587
ENDPU (mm)	Candida albicans (female)	-0.0101444	0.832907
ENDPU (mm)	Nakaseomyces glabrata (female)	0.0355472	0.461167
ENDPU (mm)	Candida dubliniensis (female)	0.0172409	0.720532
ENDPU (mm)	Candida spp. (female)	0.0616774	0.200741
ENDPU (mm)	Klebsiella variicola (female)	-0.0258134	0.591751
ENDPU (mm)	Escherichia coli (female)	0.0211688	0.659728
ENDPU (mm)	Staphylococcus aureus (female)	0.0342602	0.477049
ENDPU (mm)	Klebsiella pneumoniae (female)	-0.01956	0.684831
ENDPU (mm)	Proteus mirabilis (female)	-0.016269	0.735679
ENDPU (mm)	Saccharomyces cerevisiae (female)	-0.038561	0.42188
ENDPU (mm)	Lactobacillus cultured (female)	-0.0946028	0.0718214
ENDPU (mm)	Microscopic image of bacterial vaginosis	-0.00188976	0.971298
ENDPU (mm)	Granulocyte observed under microscopy	0.119339	0.022777
ENDPU (mm)	Paternal age (years)	-0.0651663	0.170945
ENDPU (mm)	Positive microbiological culture of semen	-0.00488472	0.920117
ENDPU (mm)	Positive microbiological culture of semen weighted	-0.0198954	0.682905
ENDPU (mm)	Klebsiella pneumoniae (male)	-0.0364666	0.4523
ENDPU (mm)	Morganella morganii (male)	-0.0119873	0.804917
ENDPU (mm)	Escherichia coli (male)	0.029643	0.542711
ENDPU (mm)	Nakaseomyces glabrata (male)	0.0076629	0.875136
ENDPU (mm)	Candida albicans (male)	-0.0175321	0.720151
ENDPU (mm)	Enterococcus faecalis (male)	-0.0287006	0.555621
ENDPU (mm)	Klebsiella oxytoca (male)	0.0560379	0.250699
ENDPU (mm)	Serratia marcescens (male)	0.0502879	0.302713
ENDPU (mm)	Streptococcus agalactiae (male)	-0.0268218	0.582693
ENDPU (mm)	Staphylococcus aureus (male)	-0.0163646	0.737174
ENDPU (mm)	Staphylococcus haemolyticus (male)	0.037772	0.55953
ENDPU (mm)	Proteus mirabilis (male)	-0.0185696	0.702329
ENDPU (mm)	Haemophilus parainfluenzae (male)	0.0133733	0.78091
ENDPU (mm)	Citrobacter koseri (male)	-0.0162543	0.735909
ENDPU (mm)	anaerob + (male)	-0.00338346	0.96435
ENDPU (mm)	Pregnant	0.0951625	0.0445763
ENDPU (mm)	Height (cm)	0.0965113	0.044486
ENDPU (mm)	Weight (kg)	0.146275	0.00227764
ENDPU (mm)	BMI (kg/m 2 )	0.118833	0.0133471
ENDPU (mm)	FSH (IU/L)	-0.0884775	0.0738766
ENDPU (mm)	LH (IU/L)	-0.121851	0.0134362
ENDPU (mm)	AMH (pmol/L)	0.0923903	0.0690801
ENDPU (mm)	Duration of infertility (years)	0.011988	0.816298
ENDPU (mm)	Previous live births	0.107296	0.0253989
ENDPU (mm)	Previous miscarriages	-0.0797761	0.0965681
ENDPU (mm)	Previous induced abortions	-0.00593053	0.901841
ENDPU (mm)	Duration of stimulation (days)	-0.00363509	0.939116
ENDPU (mm)	Number of follicles	0.0412406	0.385452
ENDPU (mm)	Number of embryos transferred per patient	0.0212134	0.655025
ENDPU (mm)	Day of embryo transfer	-0.034994	0.461013
ENDPU (mm)	ENDOV (mm)	0.584903	3.39061e-42
ENDPU (mm)	ENDPU (mm)	1	0
ENDPU (mm)	ENDET (mm)	0.511325	4.43052e-31
ENDPU (mm)	Sperm concentration	0.0635699	0.194057
ENDPU (mm)	Sperm motility	0.0532168	0.279428
ENDPU (mm)	Sperm morphology	0.0917236	0.0606713
Enterococcus faecalis (female)	Maternal age (years)	-0.0245244	0.594307
Enterococcus faecalis (female)	Microbiological culture of vaginal discharge	0.263269	5.89797e-09
Enterococcus faecalis (female)	Microbiological culture of vaginal discharge weighted	0.268865	2.71394e-09
Enterococcus faecalis (female)	Actinomyces urogenitalis (female)	-0.00710239	0.877562
Enterococcus faecalis (female)	Streptococcus agalactiae (female)	-0.0372962	0.418852
Enterococcus faecalis (female)	Streptococcus spp. (female)	-0.0100549	0.827345
Enterococcus faecalis (female)	Gardnerella vaginalis (female)	-0.01012	0.826791
Enterococcus faecalis (female)	Sporothryx sp. (female)	-0.00711763	0.877431
Enterococcus faecalis (female)	Enterococcus faecalis (female)	1	0
Enterococcus faecalis (female)	Enterococcus spp. (female)	-0.00708721	0.877693
Enterococcus faecalis (female)	Morganella morganii (female)	-0.00714831	0.877167
Enterococcus faecalis (female)	Citrobacter freundii (female)	-0.0142501	0.757234
Enterococcus faecalis (female)	Ureaplasma parvum (female)	-0.00716375	0.877035
Enterococcus faecalis (female)	Ureaplasma urealyticum (female)	-0.0142196	0.757489
Enterococcus faecalis (female)	Ureaplasma spp. (female)	-0.0142501	0.757234
Enterococcus faecalis (female)	Pichia kudriavzevii (female)	-0.0174525	0.704692
Enterococcus faecalis (female)	Meyerozyma guilliermondii (female)	-0.00711763	0.877431
Enterococcus faecalis (female)	Candida albicans (female)	-0.0461523	0.316011
Enterococcus faecalis (female)	Nakaseomyces glabrata (female)	-0.016018	0.728794
Enterococcus faecalis (female)	Candida dubliniensis (female)	-0.00711763	0.877431
Enterococcus faecalis (female)	Candida spp. (female)	-0.0100982	0.826977
Enterococcus faecalis (female)	Klebsiella variicola (female)	-0.00710239	0.877562
Enterococcus faecalis (female)	Escherichia coli (female)	0.0890092	0.0527946
Enterococcus faecalis (female)	Staphylococcus aureus (female)	0.16435	0.000336373
Enterococcus faecalis (female)	Klebsiella pneumoniae (female)	-0.0123544	0.788927
Enterococcus faecalis (female)	Proteus mirabilis (female)	-0.00711763	0.877431
Enterococcus faecalis (female)	Saccharomyces cerevisiae (female)	-0.0143426	0.756464
Enterococcus faecalis (female)	Lactobacillus cultured (female)	-0.228031	4.19687e-06
Enterococcus faecalis (female)	Microscopic image of bacterial vaginosis	0.0910063	0.0683377
Enterococcus faecalis (female)	Granulocyte observed under microscopy	0.0539949	0.281344
Enterococcus faecalis (female)	Paternal age (years)	-0.0264851	0.567226
Enterococcus faecalis (female)	Positive microbiological culture of semen	-0.0451726	0.336883
Enterococcus faecalis (female)	Positive microbiological culture of semen weighted	-0.0410924	0.382379
Enterococcus faecalis (female)	Klebsiella pneumoniae (male)	-0.0147903	0.752773
Enterococcus faecalis (female)	Morganella morganii (male)	-0.0165544	0.724419
Enterococcus faecalis (female)	Escherichia coli (male)	-0.0448342	0.340519
Enterococcus faecalis (female)	Nakaseomyces glabrata (male)	-0.0105054	0.823549
Enterococcus faecalis (female)	Candida albicans (male)	0.0963894	0.0409731
Enterococcus faecalis (female)	Enterococcus faecalis (male)	-0.0649906	0.166844
Enterococcus faecalis (female)	Klebsiella oxytoca (male)	-0.00743685	0.874714
Enterococcus faecalis (female)	Serratia marcescens (male)	-0.0100276	0.831635
Enterococcus faecalis (female)	Streptococcus agalactiae (male)	-0.0282361	0.54933
Enterococcus faecalis (female)	Staphylococcus aureus (male)	-0.00742021	0.874854
Enterococcus faecalis (female)	Staphylococcus haemolyticus (male)	-0.0117619	0.854667
Enterococcus faecalis (female)	Proteus mirabilis (male)	-0.0128232	0.785017
Enterococcus faecalis (female)	Haemophilus parainfluenzae (male)	0.164158	0.000389924
Enterococcus faecalis (female)	Citrobacter koseri (male)	-0.00732191	0.875685
Enterococcus faecalis (female)	anaerob + (male)	-0.0332513	0.650546
Enterococcus faecalis (female)	Pregnant	0.0120361	0.793814
Enterococcus faecalis (female)	Height (cm)	-0.0283277	0.544055
Enterococcus faecalis (female)	Weight (kg)	-0.0729236	0.117919
Enterococcus faecalis (female)	BMI (kg/m 2 )	-0.0706538	0.130248
Enterococcus faecalis (female)	FSH (IU/L)	-0.0251451	0.599284
Enterococcus faecalis (female)	LH (IU/L)	0.0569476	0.232684
Enterococcus faecalis (female)	AMH (pmol/L)	-0.0386858	0.434668
Enterococcus faecalis (female)	Duration of infertility (years)	0.0253017	0.610344
Enterococcus faecalis (female)	Previous live births	-0.0112561	0.809532
Enterococcus faecalis (female)	Previous miscarriages	0.0754583	0.105269
Enterococcus faecalis (female)	Previous induced abortions	-0.0510214	0.273777
Enterococcus faecalis (female)	Duration of stimulation (days)	-0.0452997	0.326588
Enterococcus faecalis (female)	Number of follicles	0.0115719	0.801802
Enterococcus faecalis (female)	Number of embryos transferred per patient	-0.0236153	0.608052
Enterococcus faecalis (female)	Day of embryo transfer	0.0302925	0.511036
Enterococcus faecalis (female)	ENDOV (mm)	-0.0477511	0.302616
Enterococcus faecalis (female)	ENDPU (mm)	-0.0711825	0.138734
Enterococcus faecalis (female)	ENDET (mm)	-0.107871	0.0195868
Enterococcus faecalis (female)	Sperm concentration	-0.00714758	0.880082
Enterococcus faecalis (female)	Sperm motility	-0.00128481	0.978463
Enterococcus faecalis (female)	Sperm morphology	-0.00348336	0.941324
Enterococcus faecalis (male)	Maternal age (years)	-0.0288078	0.536805
Enterococcus faecalis (male)	Microbiological culture of vaginal discharge	0.0842276	0.0726722
Enterococcus faecalis (male)	Microbiological culture of vaginal discharge weighted	0.0502189	0.2851
Enterococcus faecalis (male)	Actinomyces urogenitalis (female)	-0.0195494	0.677823
Enterococcus faecalis (male)	Streptococcus agalactiae (female)	0.0308653	0.512293
Enterococcus faecalis (male)	Streptococcus spp. (female)	-0.0276776	0.556385
Enterococcus faecalis (male)	Gardnerella vaginalis (female)	-0.0276333	0.558329
Enterococcus faecalis (male)	Sporothryx sp. (female)	-0.0195963	0.677431
Enterococcus faecalis (male)	Enterococcus faecalis (female)	-0.0649906	0.166844
Enterococcus faecalis (male)	Enterococcus spp. (female)	-0.0195026	0.678214
Enterococcus faecalis (male)	Morganella morganii (female)	-0.0196909	0.676641
Enterococcus faecalis (male)	Citrobacter freundii (female)	0.0936809	0.0460461
Enterococcus faecalis (male)	Ureaplasma parvum (female)	-0.0197385	0.676244
Enterococcus faecalis (male)	Ureaplasma urealyticum (female)	-0.0391348	0.404959
Enterococcus faecalis (male)	Ureaplasma spp. (female)	-0.0392289	0.40435
Enterococcus faecalis (male)	Pichia kudriavzevii (female)	-0.0438026	0.351223
Enterococcus faecalis (male)	Meyerozyma guilliermondii (female)	-0.0195963	0.677431
Enterococcus faecalis (male)	Candida albicans (female)	0.148669	0.00147184
Enterococcus faecalis (male)	Nakaseomyces glabrata (female)	0.016168	0.731744
Enterococcus faecalis (male)	Candida dubliniensis (female)	-0.0195963	0.677431
Enterococcus faecalis (male)	Candida spp. (female)	-0.0275668	0.558839
Enterococcus faecalis (male)	Klebsiella variicola (female)	-0.0195494	0.677823
Enterococcus faecalis (male)	Escherichia coli (female)	-0.0675726	0.150135
Enterococcus faecalis (male)	Staphylococcus aureus (female)	-0.0337187	0.474064
Enterococcus faecalis (male)	Klebsiella pneumoniae (female)	0.119314	0.0110371
Enterococcus faecalis (male)	Proteus mirabilis (female)	-0.0195963	0.677431
Enterococcus faecalis (male)	Saccharomyces cerevisiae (female)	0.0947208	0.0441417
Enterococcus faecalis (male)	Lactobacillus cultured (female)	-0.0767642	0.132699
Enterococcus faecalis (male)	Microscopic image of bacterial vaginosis	-0.0283395	0.578834
Enterococcus faecalis (male)	Granulocyte observed under microscopy	-0.0550522	0.281253
Enterococcus faecalis (male)	Paternal age (years)	-0.0371038	0.426247
Enterococcus faecalis (male)	Positive microbiological culture of semen	0.605907	1.22945e-47
Enterococcus faecalis (male)	Positive microbiological culture of semen weighted	0.624507	2.49872e-51
Enterococcus faecalis (male)	Acinetobacter ursingii (male)	-0.0189344	0.685456
Enterococcus faecalis (male)	Klebsiella pneumoniae (male)	0.0278614	0.550272
Enterococcus faecalis (male)	Morganella morganii (male)	0.0163314	0.726261
Enterococcus faecalis (male)	Escherichia coli (male)	-0.0925377	0.0468227
Enterococcus faecalis (male)	Nakaseomyces glabrata (male)	-0.0272206	0.559912
Enterococcus faecalis (male)	Candida albicans (male)	0.0490496	0.295414
Enterococcus faecalis (male)	Enterococcus faecalis (male)	1	0
Enterococcus faecalis (male)	Klebsiella oxytoca (male)	-0.0191037	0.682796
Enterococcus faecalis (male)	Serratia marcescens (male)	-0.0270462	0.562857
Enterococcus faecalis (male)	Streptococcus agalactiae (male)	-0.0364138	0.435907
Enterococcus faecalis (male)	Staphylococcus aureus (male)	0.114064	0.0142695
Enterococcus faecalis (male)	Staphylococcus haemolyticus (male)	-0.0281926	0.657968
Enterococcus faecalis (male)	Proteus mirabilis (male)	-0.0332395	0.477465
Enterococcus faecalis (male)	Haemophilus parainfluenzae (male)	-0.0334537	0.474146
Enterococcus faecalis (male)	Citrobacter koseri (male)	-0.0194561	0.678604
Enterococcus faecalis (male)	anaerob + (male)	-0.0875474	0.226021
Enterococcus faecalis (male)	Pregnant	-0.0342993	0.462062
Enterococcus faecalis (male)	Height (cm)	0.0214124	0.651268
Enterococcus faecalis (male)	Weight (kg)	-0.0292377	0.537071
Enterococcus faecalis (male)	BMI (kg/m 2 )	-0.0385181	0.416571
Enterococcus faecalis (male)	FSH (IU/L)	-0.00344619	0.943328
Enterococcus faecalis (male)	LH (IU/L)	-0.00991627	0.837545
Enterococcus faecalis (male)	AMH (pmol/L)	-0.0411643	0.410439
Enterococcus faecalis (male)	Duration of infertility (years)	-0.127553	0.010664
Enterococcus faecalis (male)	Previous live births	0.0334548	0.479495
Enterococcus faecalis (male)	Previous miscarriages	-0.0597058	0.206174
Enterococcus faecalis (male)	Previous induced abortions	-0.0344075	0.466565
Enterococcus faecalis (male)	Duration of stimulation (days)	-0.0248986	0.594682
Enterococcus faecalis (male)	Number of follicles	0.0194993	0.676261
Enterococcus faecalis (male)	Number of embryos transferred per patient	-0.00235352	0.959764
Enterococcus faecalis (male)	Day of embryo transfer	0.0365428	0.433781
Enterococcus faecalis (male)	ENDOV (mm)	0.000725322	0.987676
Enterococcus faecalis (male)	ENDPU (mm)	-0.0287006	0.555621
Enterococcus faecalis (male)	ENDET (mm)	-0.0140471	0.764821
Enterococcus faecalis (male)	Sperm concentration	0.0320182	0.503422
Enterococcus faecalis (male)	Sperm motility	0.0710552	0.139443
Enterococcus faecalis (male)	Sperm morphology	0.0774004	0.105334
Enterococcus spp. (female)	Maternal age (years)	-0.0861092	0.0607589
Enterococcus spp. (female)	Microbiological culture of vaginal discharge	0.0785633	0.0871955
Enterococcus spp. (female)	Microbiological culture of vaginal discharge weighted	0.140414	0.00215934
Enterococcus spp. (female)	Actinomyces urogenitalis (female)	-0.00211416	0.963384
Enterococcus spp. (female)	Streptococcus agalactiae (female)	-0.011101	0.809711
Enterococcus spp. (female)	Streptococcus spp. (female)	0.706359	7.72999e-73
Enterococcus spp. (female)	Gardnerella vaginalis (female)	-0.00301217	0.948016
Enterococcus spp. (female)	Sporothryx sp. (female)	-0.00211864	0.963346
Enterococcus spp. (female)	Enterococcus faecalis (female)	-0.00708721	0.877693
Enterococcus spp. (female)	Enterococcus spp. (female)	1	0
Enterococcus spp. (female)	Morganella morganii (female)	-0.00212766	0.963268
Enterococcus spp. (female)	Citrobacter freundii (female)	-0.0042418	0.926613
Enterococcus spp. (female)	Ureaplasma parvum (female)	-0.0021322	0.963229
Enterococcus spp. (female)	Ureaplasma urealyticum (female)	-0.00423283	0.92669
Enterococcus spp. (female)	Ureaplasma spp. (female)	-0.0042418	0.926613
Enterococcus spp. (female)	Pichia kudriavzevii (female)	-0.00519517	0.910087
Enterococcus spp. (female)	Meyerozyma guilliermondii (female)	-0.00211864	0.963346
Enterococcus spp. (female)	Candida albicans (female)	-0.0137373	0.765229
Enterococcus spp. (female)	Nakaseomyces glabrata (female)	-0.00476778	0.917718
Enterococcus spp. (female)	Candida dubliniensis (female)	-0.00211864	0.963346
Enterococcus spp. (female)	Candida spp. (female)	-0.00300577	0.948071
Enterococcus spp. (female)	Klebsiella variicola (female)	-0.00211416	0.963384
Enterococcus spp. (female)	Escherichia coli (female)	-0.0108262	0.813948
Enterococcus spp. (female)	Staphylococcus aureus (female)	-0.0036774	0.936423
Enterococcus spp. (female)	Klebsiella pneumoniae (female)	-0.0036774	0.936423
Enterococcus spp. (female)	Proteus mirabilis (female)	-0.00211864	0.963346
Enterococcus spp. (female)	Saccharomyces cerevisiae (female)	-0.00426897	0.926379
Enterococcus spp. (female)	Paternal age (years)	-0.0630546	0.172344
Enterococcus spp. (female)	Positive microbiological culture of semen	-0.0319355	0.496817
Enterococcus spp. (female)	Positive microbiological culture of semen weighted	-0.0287906	0.540166
Enterococcus spp. (female)	Klebsiella pneumoniae (male)	-0.00440046	0.925257
Enterococcus spp. (female)	Morganella morganii (male)	-0.00492531	0.916373
Enterococcus spp. (female)	Escherichia coli (male)	-0.0133374	0.77662
Enterococcus spp. (female)	Nakaseomyces glabrata (male)	-0.00312534	0.947052
Enterococcus spp. (female)	Candida albicans (male)	-0.00591904	0.900244
Enterococcus spp. (female)	Enterococcus faecalis (male)	-0.0195026	0.678214
Enterococcus spp. (female)	Klebsiella oxytoca (male)	-0.00221239	0.962547
Enterococcus spp. (female)	Serratia marcescens (male)	-0.00313226	0.946994
Enterococcus spp. (female)	Streptococcus agalactiae (male)	-0.00839968	0.858498
Enterococcus spp. (female)	Staphylococcus aureus (male)	-0.00220751	0.962588
Enterococcus spp. (female)	Staphylococcus haemolyticus (male)	-0.00408163	0.949215
Enterococcus spp. (female)	Proteus mirabilis (male)	-0.0038151	0.935247
Enterococcus spp. (female)	Haemophilus parainfluenzae (male)	-0.00374904	0.935808
Enterococcus spp. (female)	Citrobacter koseri (male)	-0.00217865	0.962832
Enterococcus spp. (female)	anaerob + (male)	-0.01899	0.795357
Enterococcus spp. (female)	Pregnant	-0.0321202	0.48494
Enterococcus spp. (female)	Height (cm)	-0.0262535	0.573525
Enterococcus spp. (female)	Weight (kg)	-0.0140544	0.763198
Enterococcus spp. (female)	BMI (kg/m 2 )	-0.00593913	0.898803
Enterococcus spp. (female)	FSH (IU/L)	0.00814452	0.864729
Enterococcus spp. (female)	LH (IU/L)	-0.010993	0.817728
Enterococcus spp. (female)	AMH (pmol/L)	-0.0168352	0.73364
Enterococcus spp. (female)	Previous live births	-0.0181248	0.697606
Enterococcus spp. (female)	Previous miscarriages	-0.0176744	0.704458
Enterococcus spp. (female)	Previous induced abortions	-0.0151811	0.74458
Enterococcus spp. (female)	Duration of stimulation (days)	0.0429342	0.351996
Enterococcus spp. (female)	Number of follicles	-0.015025	0.744219
Enterococcus spp. (female)	Number of embryos transferred per patient	-0.054448	0.236247
Enterococcus spp. (female)	Day of embryo transfer	0.0400042	0.384847
Enterococcus spp. (female)	ENDOV (mm)	0.0431054	0.35162
Enterococcus spp. (female)	ENDPU (mm)	0.00769516	0.872853
Enterococcus spp. (female)	ENDET (mm)	0.0201536	0.663319
Enterococcus spp. (female)	Sperm concentration	0.0233436	0.621779
Enterococcus spp. (female)	Sperm motility	-0.038556	0.417162
Enterococcus spp. (female)	Sperm morphology	0.0302425	0.522237
Escherichia coli (female)	Maternal age (years)	0.0403374	0.380392
Escherichia coli (female)	Microbiological culture of vaginal discharge	0.403156	5.44381e-20
Escherichia coli (female)	Microbiological culture of vaginal discharge weighted	0.482749	4.22149e-29
Escherichia coli (female)	Actinomyces urogenitalis (female)	-0.0108497	0.813745
Escherichia coli (female)	Streptococcus agalactiae (female)	-0.015514	0.736468
Escherichia coli (female)	Streptococcus spp. (female)	-0.01536	0.738721
Escherichia coli (female)	Gardnerella vaginalis (female)	-0.0154608	0.737877
Escherichia coli (female)	Sporothryx sp. (female)	-0.0108733	0.813542
Escherichia coli (female)	Enterococcus faecalis (female)	0.0890092	0.0527946
Escherichia coli (female)	Enterococcus spp. (female)	-0.0108262	0.813948
Escherichia coli (female)	Morganella morganii (female)	-0.0109208	0.813133
Escherichia coli (female)	Citrobacter freundii (female)	-0.0217685	0.6364
Escherichia coli (female)	Ureaplasma parvum (female)	-0.0109447	0.812928
Escherichia coli (female)	Ureaplasma urealyticum (female)	-0.0217212	0.636777
Escherichia coli (female)	Ureaplasma spp. (female)	-0.0217685	0.6364
Escherichia coli (female)	Pichia kudriavzevii (female)	0.0577624	0.208886
Escherichia coli (female)	Meyerozyma guilliermondii (female)	-0.0108733	0.813542
Escherichia coli (female)	Candida albicans (female)	0.066879	0.145563
Escherichia coli (female)	Nakaseomyces glabrata (female)	-0.0244705	0.5959
Escherichia coli (female)	Candida dubliniensis (female)	-0.0108733	0.813542
Escherichia coli (female)	Candida spp. (female)	-0.015427	0.738159
Escherichia coli (female)	Klebsiella variicola (female)	-0.0108497	0.813745
Escherichia coli (female)	Escherichia coli (female)	1	0
Escherichia coli (female)	Staphylococcus aureus (female)	0.100153	0.0294134
Escherichia coli (female)	Klebsiella pneumoniae (female)	0.100153	0.0294134
Escherichia coli (female)	Proteus mirabilis (female)	-0.0108733	0.813542
Escherichia coli (female)	Saccharomyces cerevisiae (female)	0.081292	0.0779893
Escherichia coli (female)	Lactobacillus cultured (female)	-0.311567	1.87655e-10
Escherichia coli (female)	Microscopic image of bacterial vaginosis	-0.026101	0.601368
Escherichia coli (female)	Granulocyte observed under microscopy	-0.0315841	0.528267
Escherichia coli (female)	Paternal age (years)	0.0211359	0.647638
Escherichia coli (female)	Positive microbiological culture of semen	-0.00602055	0.898093
Escherichia coli (female)	Positive microbiological culture of semen weighted	-0.0449895	0.338313
Escherichia coli (female)	Klebsiella pneumoniae (male)	-0.0216322	0.644633
Escherichia coli (female)	Morganella morganii (male)	-0.0242122	0.605675
Escherichia coli (female)	Escherichia coli (male)	0.0107331	0.819397
Escherichia coli (female)	Nakaseomyces glabrata (male)	-0.0150112	0.749739
Escherichia coli (female)	Candida albicans (male)	-0.0291071	0.537527
Escherichia coli (female)	Enterococcus faecalis (male)	-0.0675726	0.150135
Escherichia coli (female)	Klebsiella oxytoca (male)	-0.0108783	0.817394
Escherichia coli (female)	Serratia marcescens (male)	-0.0154013	0.743735
Escherichia coli (female)	Streptococcus agalactiae (male)	0.0749063	0.111357
Escherichia coli (female)	Staphylococcus aureus (male)	-0.0108537	0.817601
Escherichia coli (female)	Staphylococcus haemolyticus (male)	-0.0168505	0.792579
Escherichia coli (female)	Proteus mirabilis (male)	-0.0191812	0.682898
Escherichia coli (female)	Haemophilus parainfluenzae (male)	-0.0192508	0.679172
Escherichia coli (female)	Citrobacter koseri (male)	-0.0111897	0.810836
Escherichia coli (female)	anaerob + (male)	0.145556	0.045669
Escherichia coli (female)	Pregnant	0.0760744	0.0977147
Escherichia coli (female)	Height (cm)	-0.0314595	0.499973
Escherichia coli (female)	Weight (kg)	0.00100565	0.982801
Escherichia coli (female)	BMI (kg/m 2 )	0.0115671	0.804374
Escherichia coli (female)	FSH (IU/L)	0.0345291	0.470021
Escherichia coli (female)	LH (IU/L)	0.00469204	0.921642
Escherichia coli (female)	AMH (pmol/L)	-0.0648615	0.189411
Escherichia coli (female)	Duration of infertility (years)	-0.0583434	0.23907
Escherichia coli (female)	Previous live births	0.121934	0.00870153
Escherichia coli (female)	Previous miscarriages	9.81198e-05	0.99832
Escherichia coli (female)	Previous induced abortions	0.0395589	0.395749
Escherichia coli (female)	Duration of stimulation (days)	0.0115762	0.801936
Escherichia coli (female)	Number of follicles	-0.0608024	0.186338
Escherichia coli (female)	Number of embryos transferred per patient	0.0412545	0.369647
Escherichia coli (female)	Day of embryo transfer	-0.0167937	0.715347
Escherichia coli (female)	ENDOV (mm)	0.0144307	0.755269
Escherichia coli (female)	ENDPU (mm)	0.0211688	0.659728
Escherichia coli (female)	ENDET (mm)	-0.031925	0.490376
Escherichia coli (female)	Sperm concentration	0.0190479	0.687294
Escherichia coli (female)	Sperm motility	0.022362	0.638028
Escherichia coli (female)	Sperm morphology	0.0318605	0.500213
Escherichia coli (male)	Maternal age (years)	0.0822314	0.0774462
Escherichia coli (male)	Microbiological culture of vaginal discharge	-0.0319913	0.496064
Escherichia coli (male)	Microbiological culture of vaginal discharge weighted	-0.0505771	0.281674
Escherichia coli (male)	Actinomyces urogenitalis (female)	-0.0131543	0.779845
Escherichia coli (male)	Streptococcus agalactiae (female)	0.00174935	0.970381
Escherichia coli (male)	Streptococcus spp. (female)	-0.0189261	0.687546
Escherichia coli (male)	Gardnerella vaginalis (female)	-0.0190574	0.686484
Escherichia coli (male)	Sporothryx sp. (female)	-0.0133987	0.776104
Escherichia coli (male)	Enterococcus faecalis (female)	-0.0448342	0.340519
Escherichia coli (male)	Enterococcus spp. (female)	-0.0133374	0.77662
Escherichia coli (male)	Morganella morganii (female)	0.165091	0.000430823
Escherichia coli (male)	Citrobacter freundii (female)	-0.0263961	0.574814
Escherichia coli (male)	Ureaplasma parvum (female)	-0.0134918	0.775322
Escherichia coli (male)	Ureaplasma urealyticum (female)	-0.0267633	0.569076
Escherichia coli (male)	Ureaplasma spp. (female)	-0.0268249	0.568615
Escherichia coli (male)	Pichia kudriavzevii (female)	-0.0299555	0.523891
Escherichia coli (male)	Meyerozyma guilliermondii (female)	-0.0133987	0.776104
Escherichia coli (male)	Candida albicans (female)	-0.0539692	0.250608
Escherichia coli (male)	Nakaseomyces glabrata (female)	-0.0301636	0.522396
Escherichia coli (male)	Candida dubliniensis (female)	-0.0133987	0.776104
Escherichia coli (male)	Candida spp. (female)	-0.0190134	0.686839
Escherichia coli (male)	Klebsiella variicola (female)	-0.013368	0.776362
Escherichia coli (male)	Escherichia coli (female)	0.0107331	0.819397
Escherichia coli (male)	Staphylococcus aureus (female)	-0.0232588	0.621494
Escherichia coli (male)	Klebsiella pneumoniae (female)	0.081838	0.0818714
Escherichia coli (male)	Proteus mirabilis (female)	-0.0133987	0.776104
Escherichia coli (male)	Saccharomyces cerevisiae (female)	-0.026949	0.567688
Escherichia coli (male)	Lactobacillus cultured (female)	0.0882029	0.0839152
Escherichia coli (male)	Microscopic image of bacterial vaginosis	-0.0473282	0.353742
Escherichia coli (male)	Granulocyte observed under microscopy	-0.035487	0.487519
Escherichia coli (male)	Paternal age (years)	0.100803	0.0302867
Escherichia coli (male)	Positive microbiological culture of semen	0.414653	1.26707e-20
Escherichia coli (male)	Positive microbiological culture of semen weighted	0.402567	1.99387e-19
Escherichia coli (male)	Acinetobacter ursingii (male)	-0.0131865	0.777897
Escherichia coli (male)	Klebsiella pneumoniae (male)	0.0631384	0.175486
Escherichia coli (male)	Morganella morganii (male)	-0.0294812	0.527325
Escherichia coli (male)	Escherichia coli (male)	1	0
Escherichia coli (male)	Nakaseomyces glabrata (male)	-0.0186266	0.689982
Escherichia coli (male)	Candida albicans (male)	-0.03536	0.450804
Escherichia coli (male)	Enterococcus faecalis (male)	-0.0925377	0.0468227
Escherichia coli (male)	Klebsiella oxytoca (male)	-0.0131865	0.777897
Escherichia coli (male)	Serratia marcescens (male)	-0.0186688	0.689638
Escherichia coli (male)	Streptococcus agalactiae (male)	-0.0500531	0.284048
Escherichia coli (male)	Staphylococcus aureus (male)	-0.0131567	0.77815
Escherichia coli (male)	Staphylococcus haemolyticus (male)	-0.015499	0.807731
Escherichia coli (male)	Proteus mirabilis (male)	-0.0225751	0.629523
Escherichia coli (male)	Haemophilus parainfluenzae (male)	-0.0228895	0.624378
Escherichia coli (male)	Citrobacter koseri (male)	-0.0133069	0.776877
Escherichia coli (male)	anaerob + (male)	-0.0419911	0.562032
Escherichia coli (male)	Pregnant	-0.0348545	0.454842
Escherichia coli (male)	Height (cm)	0.0631178	0.182351
Escherichia coli (male)	Weight (kg)	0.043675	0.356381
Escherichia coli (male)	BMI (kg/m 2 )	0.018484	0.696733
Escherichia coli (male)	FSH (IU/L)	0.061319	0.205492
Escherichia coli (male)	LH (IU/L)	0.00867641	0.857626
Escherichia coli (male)	AMH (pmol/L)	-0.0402605	0.4208
Escherichia coli (male)	Duration of infertility (years)	0.0557461	0.26601
Escherichia coli (male)	Previous live births	0.0208802	0.659026
Escherichia coli (male)	Previous miscarriages	-0.0314161	0.506213
Escherichia coli (male)	Previous induced abortions	0.0264735	0.575395
Escherichia coli (male)	Duration of stimulation (days)	-0.093289	0.0457645
Escherichia coli (male)	Number of follicles	-0.050261	0.281525
Escherichia coli (male)	Number of embryos transferred per patient	0.0249816	0.592243
Escherichia coli (male)	Day of embryo transfer	-0.0333926	0.474471
Escherichia coli (male)	ENDOV (mm)	0.00234851	0.960112
Escherichia coli (male)	ENDPU (mm)	0.029643	0.542711
Escherichia coli (male)	ENDET (mm)	0.00222692	0.962176
Escherichia coli (male)	Sperm concentration	0.0262659	0.583104
Escherichia coli (male)	Sperm motility	-0.0604924	0.208488
Escherichia coli (male)	Sperm morphology	-0.0173902	0.71634
FSH (IU/L)	Maternal age (years)	0.208438	8.4516e-06
FSH (IU/L)	Microbiological culture of vaginal discharge	0.0337615	0.479956
FSH (IU/L)	Microbiological culture of vaginal discharge weighted	0.036024	0.451005
FSH (IU/L)	Actinomyces urogenitalis (female)	-0.0215748	0.65213
FSH (IU/L)	Streptococcus agalactiae (female)	0.00112289	0.981283
FSH (IU/L)	Streptococcus spp. (female)	0.00813354	0.865062
FSH (IU/L)	Sporothryx sp. (female)	0.00765704	0.873043
FSH (IU/L)	Enterococcus faecalis (female)	-0.0251451	0.599284
FSH (IU/L)	Enterococcus spp. (female)	0.00814452	0.864729
FSH (IU/L)	Morganella morganii (female)	-0.0567064	0.236818
FSH (IU/L)	Citrobacter freundii (female)	-0.0511598	0.284817
FSH (IU/L)	Ureaplasma parvum (female)	-0.0421034	0.381031
FSH (IU/L)	Ureaplasma urealyticum (female)	0.00206644	0.965524
FSH (IU/L)	Ureaplasma spp. (female)	0.00198438	0.96693
FSH (IU/L)	Pichia kudriavzevii (female)	0.0319805	0.503437
FSH (IU/L)	Meyerozyma guilliermondii (female)	-0.0109249	0.81965
FSH (IU/L)	Candida albicans (female)	0.110651	0.0202566
FSH (IU/L)	Nakaseomyces glabrata (female)	-0.0675777	0.158467
FSH (IU/L)	Candida dubliniensis (female)	-0.0308249	0.519947
FSH (IU/L)	Candida spp. (female)	0.0035945	0.940273
FSH (IU/L)	Klebsiella variicola (female)	0.0406308	0.395751
FSH (IU/L)	Escherichia coli (female)	0.0345291	0.470021
FSH (IU/L)	Staphylococcus aureus (female)	0.0846643	0.0767256
FSH (IU/L)	Klebsiella pneumoniae (female)	-0.0225031	0.638592
FSH (IU/L)	Proteus mirabilis (female)	-0.00213319	0.964492
FSH (IU/L)	Saccharomyces cerevisiae (female)	-0.0387935	0.416946
FSH (IU/L)	Lactobacillus cultured (female)	-0.0154957	0.763651
FSH (IU/L)	Microscopic image of bacterial vaginosis	0.00789908	0.877702
FSH (IU/L)	Granulocyte observed under microscopy	0.026223	0.609871
FSH (IU/L)	Paternal age (years)	0.12715	0.00730589
FSH (IU/L)	Positive microbiological culture of semen	-0.0135818	0.779344
FSH (IU/L)	Positive microbiological culture of semen weighted	0.0132813	0.784104
FSH (IU/L)	Acinetobacter ursingii (male)	-0.0307356	0.522597
FSH (IU/L)	Klebsiella pneumoniae (male)	-0.0111059	0.818168
FSH (IU/L)	Morganella morganii (male)	-0.0249874	0.604928
FSH (IU/L)	Escherichia coli (male)	0.061319	0.205492
FSH (IU/L)	Nakaseomyces glabrata (male)	-0.0242951	0.616627
FSH (IU/L)	Candida albicans (male)	-0.0465389	0.339081
FSH (IU/L)	Enterococcus faecalis (male)	-0.00344619	0.943328
FSH (IU/L)	Klebsiella oxytoca (male)	-0.00453811	0.925593
FSH (IU/L)	Serratia marcescens (male)	-0.072765	0.133763
FSH (IU/L)	Streptococcus agalactiae (male)	0.00982205	0.839812
FSH (IU/L)	Staphylococcus aureus (male)	-0.0171062	0.724485
FSH (IU/L)	Staphylococcus haemolyticus (male)	-0.0677304	0.306421
FSH (IU/L)	Proteus mirabilis (male)	0.0724222	0.134232
FSH (IU/L)	Haemophilus parainfluenzae (male)	-0.0514218	0.284014
FSH (IU/L)	Citrobacter koseri (male)	-0.027952	0.562318
FSH (IU/L)	anaerob + (male)	-0.0979669	0.209224
FSH (IU/L)	Pregnant	-0.0778539	0.0994351
FSH (IU/L)	Height (cm)	0.0313619	0.513183
FSH (IU/L)	Weight (kg)	-0.183999	0.000109514
FSH (IU/L)	BMI (kg/m 2 )	-0.208783	1.10501e-05
FSH (IU/L)	FSH (IU/L)	1	0
FSH (IU/L)	LH (IU/L)	0.332796	4.7796e-13
FSH (IU/L)	AMH (pmol/L)	-0.213066	1.81425e-05
FSH (IU/L)	Duration of infertility (years)	-0.0208513	0.678732
FSH (IU/L)	Previous live births	0.0273438	0.568625
FSH (IU/L)	Previous miscarriages	0.0210268	0.660771
FSH (IU/L)	Previous induced abortions	-0.0208074	0.664093
FSH (IU/L)	Duration of stimulation (days)	-0.0698145	0.14056
FSH (IU/L)	Number of follicles	-0.344748	5.63237e-14
FSH (IU/L)	Number of embryos transferred per patient	-0.065301	0.16718
FSH (IU/L)	Day of embryo transfer	-0.0133632	0.777891
FSH (IU/L)	ENDOV (mm)	-0.168294	0.000368589
FSH (IU/L)	ENDPU (mm)	-0.0884775	0.0738766
FSH (IU/L)	ENDET (mm)	-0.121292	0.0106148
FSH (IU/L)	Sperm concentration	0.0842325	0.0835667
FSH (IU/L)	Sperm motility	0.095544	0.0509359
FSH (IU/L)	Sperm morphology	0.0143156	0.769085
Gardnerella vaginalis (female)	Maternal age (years)	-0.00825739	0.858147
Gardnerella vaginalis (female)	Microbiological culture of vaginal discharge	0.111063	0.0158909
Gardnerella vaginalis (female)	Microbiological culture of vaginal discharge weighted	0.140088	0.00230958
Gardnerella vaginalis (female)	Actinomyces urogenitalis (female)	-0.0030186	0.947961
Gardnerella vaginalis (female)	Streptococcus agalactiae (female)	-0.0158541	0.732014
Gardnerella vaginalis (female)	Streptococcus spp. (female)	-0.00426439	0.926458
Gardnerella vaginalis (female)	Gardnerella vaginalis (female)	1	0
Gardnerella vaginalis (female)	Sporothryx sp. (female)	-0.00302506	0.947906
Gardnerella vaginalis (female)	Enterococcus faecalis (female)	-0.01012	0.826791
Gardnerella vaginalis (female)	Enterococcus spp. (female)	-0.00301217	0.948016
Gardnerella vaginalis (female)	Morganella morganii (female)	-0.00303805	0.947794
Gardnerella vaginalis (female)	Citrobacter freundii (female)	-0.0060566	0.89581
Gardnerella vaginalis (female)	Ureaplasma parvum (female)	-0.00303805	0.947794
Gardnerella vaginalis (female)	Ureaplasma urealyticum (female)	-0.00604366	0.895921
Gardnerella vaginalis (female)	Ureaplasma spp. (female)	-0.0060566	0.89581
Gardnerella vaginalis (female)	Pichia kudriavzevii (female)	-0.00741784	0.87244
Gardnerella vaginalis (female)	Meyerozyma guilliermondii (female)	-0.00302506	0.947906
Gardnerella vaginalis (female)	Candida albicans (female)	-0.0196209	0.671032
Gardnerella vaginalis (female)	Nakaseomyces glabrata (female)	-0.00680795	0.883222
Gardnerella vaginalis (female)	Candida dubliniensis (female)	-0.00302506	0.947906
Gardnerella vaginalis (female)	Candida spp. (female)	0.497854	1.11023e-30
Gardnerella vaginalis (female)	Klebsiella variicola (female)	-0.0030186	0.947961
Gardnerella vaginalis (female)	Escherichia coli (female)	-0.0154608	0.737877
Gardnerella vaginalis (female)	Staphylococcus aureus (female)	-0.00525078	0.909705
Gardnerella vaginalis (female)	Klebsiella pneumoniae (female)	-0.00525078	0.909705
Gardnerella vaginalis (female)	Proteus mirabilis (female)	-0.00302506	0.947906
Gardnerella vaginalis (female)	Saccharomyces cerevisiae (female)	-0.00609576	0.895476
Gardnerella vaginalis (female)	Lactobacillus cultured (female)	-0.0716073	0.154419
Gardnerella vaginalis (female)	Microscopic image of bacterial vaginosis	0.138901	0.00533093
Gardnerella vaginalis (female)	Granulocyte observed under microscopy	-0.0189728	0.70556
Gardnerella vaginalis (female)	Paternal age (years)	-0.0108779	0.814831
Gardnerella vaginalis (female)	Positive microbiological culture of semen	-0.0454762	0.335253
Gardnerella vaginalis (female)	Positive microbiological culture of semen weighted	-0.0409682	0.385405
Gardnerella vaginalis (female)	Klebsiella pneumoniae (male)	-0.00628541	0.89387
Gardnerella vaginalis (female)	Morganella morganii (male)	-0.00703514	0.881299
Gardnerella vaginalis (female)	Escherichia coli (male)	-0.0190574	0.686484
Gardnerella vaginalis (female)	Nakaseomyces glabrata (male)	-0.00446429	0.924761
Gardnerella vaginalis (female)	Candida albicans (male)	-0.00845586	0.858503
Gardnerella vaginalis (female)	Enterococcus faecalis (male)	-0.0276333	0.558329
Gardnerella vaginalis (female)	Klebsiella oxytoca (male)	-0.00316026	0.946758
Gardnerella vaginalis (female)	Serratia marcescens (male)	-0.00447427	0.924677
Gardnerella vaginalis (female)	Streptococcus agalactiae (male)	-0.012	0.799824
Gardnerella vaginalis (female)	Staphylococcus aureus (male)	-0.00315321	0.946818
Gardnerella vaginalis (female)	Staphylococcus haemolyticus (male)	-0.00409836	0.949112
Gardnerella vaginalis (female)	Proteus mirabilis (male)	-0.00544937	0.908021
Gardnerella vaginalis (female)	Haemophilus parainfluenzae (male)	-0.00535408	0.908825
Gardnerella vaginalis (female)	Citrobacter koseri (male)	-0.00311158	0.947168
Gardnerella vaginalis (female)	anaerob + (male)	-0.0273793	0.71067
Gardnerella vaginalis (female)	Pregnant	0.0932409	0.043115
Gardnerella vaginalis (female)	Height (cm)	-0.0479445	0.30591
Gardnerella vaginalis (female)	Weight (kg)	-0.0708264	0.13015
Gardnerella vaginalis (female)	BMI (kg/m 2 )	-0.0612769	0.191012
Gardnerella vaginalis (female)	AMH (pmol/L)	-0.0361958	0.465931
Gardnerella vaginalis (female)	Duration of infertility (years)	0.0227297	0.647525
Gardnerella vaginalis (female)	Previous live births	-0.0259019	0.58033
Gardnerella vaginalis (female)	Previous miscarriages	-0.0248722	0.595073
Gardnerella vaginalis (female)	Previous induced abortions	-0.0216904	0.643014
Gardnerella vaginalis (female)	Duration of stimulation (days)	-0.0269212	0.561279
Gardnerella vaginalis (female)	Number of follicles	-0.0338815	0.463688
Gardnerella vaginalis (female)	Number of embryos transferred per patient	-0.0155691	0.736108
Gardnerella vaginalis (female)	Day of embryo transfer	0.0161851	0.72636
Gardnerella vaginalis (female)	ENDOV (mm)	-0.0493677	0.288081
Gardnerella vaginalis (female)	ENDPU (mm)	-0.00960334	0.842422
Gardnerella vaginalis (female)	ENDET (mm)	-0.00661761	0.886828
Gardnerella vaginalis (female)	Sperm concentration	-0.0223675	0.637945
Gardnerella vaginalis (female)	Sperm motility	-0.0171328	0.719749
Gardnerella vaginalis (female)	Sperm morphology	-0.0307958	0.516535
Granulocyte observed under microscopy	Maternal age (years)	-0.101614	0.0414666
Granulocyte observed under microscopy	Microbiological culture of vaginal discharge	-0.10278	0.0396673
Granulocyte observed under microscopy	Microbiological culture of vaginal discharge weighted	-0.0854045	0.0876351
Granulocyte observed under microscopy	Actinomyces urogenitalis (female)	-0.0189219	0.70596
Granulocyte observed under microscopy	Streptococcus agalactiae (female)	-0.0351324	0.483512
Granulocyte observed under microscopy	Gardnerella vaginalis (female)	-0.0189728	0.70556
Granulocyte observed under microscopy	Sporothryx sp. (female)	-0.0189728	0.70556
Granulocyte observed under microscopy	Enterococcus faecalis (female)	0.0539949	0.281344
Granulocyte observed under microscopy	Morganella morganii (female)	-0.0185862	0.711636
Granulocyte observed under microscopy	Citrobacter freundii (female)	0.0379869	0.448671
Granulocyte observed under microscopy	Pichia kudriavzevii (female)	-0.0378849	0.449321
Granulocyte observed under microscopy	Meyerozyma guilliermondii (female)	-0.0189219	0.70596
Granulocyte observed under microscopy	Candida albicans (female)	-0.0657195	0.189067
Granulocyte observed under microscopy	Nakaseomyces glabrata (female)	-0.0375515	0.453891
Granulocyte observed under microscopy	Candida dubliniensis (female)	-0.0189728	0.70556
Granulocyte observed under microscopy	Klebsiella variicola (female)	-0.0189219	0.70596
Granulocyte observed under microscopy	Escherichia coli (female)	-0.0315841	0.528267
Granulocyte observed under microscopy	Staphylococcus aureus (female)	-0.0324795	0.51716
Granulocyte observed under microscopy	Klebsiella pneumoniae (female)	-0.0328561	0.512311
Granulocyte observed under microscopy	Saccharomyces cerevisiae (female)	-0.0380894	0.448018
Granulocyte observed under microscopy	Lactobacillus cultured (female)	-0.0115525	0.818735
Granulocyte observed under microscopy	Microscopic image of bacterial vaginosis	0.0498843	0.319647
Granulocyte observed under microscopy	Granulocyte observed under microscopy	1	0
Granulocyte observed under microscopy	Paternal age (years)	-0.0787252	0.116868
Granulocyte observed under microscopy	Positive microbiological culture of semen	-0.115356	0.0235955
Granulocyte observed under microscopy	Positive microbiological culture of semen weighted	-0.102387	0.0446732
Granulocyte observed under microscopy	Klebsiella pneumoniae (male)	-0.0398149	0.434786
Granulocyte observed under microscopy	Morganella morganii (male)	-0.0445727	0.381875
Granulocyte observed under microscopy	Escherichia coli (male)	-0.035487	0.487519
Granulocyte observed under microscopy	Nakaseomyces glabrata (male)	-0.0197703	0.699355
Granulocyte observed under microscopy	Candida albicans (male)	-0.0485947	0.344162
Granulocyte observed under microscopy	Enterococcus faecalis (male)	-0.0550522	0.281253
Granulocyte observed under microscopy	Klebsiella oxytoca (male)	-0.0198258	0.698927
Granulocyte observed under microscopy	Serratia marcescens (male)	-0.0280747	0.583867
Granulocyte observed under microscopy	Streptococcus agalactiae (male)	-0.0341802	0.504818
Granulocyte observed under microscopy	Staphylococcus aureus (male)	0.132065	0.00957359
Granulocyte observed under microscopy	Proteus mirabilis (male)	-0.0280802	0.581823
Granulocyte observed under microscopy	Haemophilus parainfluenzae (male)	-0.0342494	0.498404
Granulocyte observed under microscopy	Citrobacter koseri (male)	-0.0197202	0.698217
Granulocyte observed under microscopy	anaerob + (male)	-0.106859	0.231791
Granulocyte observed under microscopy	Pregnant	0.0214965	0.667015
Granulocyte observed under microscopy	Height (cm)	0.0517495	0.307403
Granulocyte observed under microscopy	Weight (kg)	-0.0825495	0.10313
Granulocyte observed under microscopy	BMI (kg/m 2 )	-0.106749	0.0350841
Granulocyte observed under microscopy	FSH (IU/L)	0.026223	0.609871
Granulocyte observed under microscopy	LH (IU/L)	0.0460145	0.370418
Granulocyte observed under microscopy	AMH (pmol/L)	0.0373308	0.481366
Granulocyte observed under microscopy	Duration of infertility (years)	-0.0304747	0.564931
Granulocyte observed under microscopy	Previous live births	-0.0532053	0.292118
Granulocyte observed under microscopy	Previous miscarriages	0.106567	0.0342353
Granulocyte observed under microscopy	Previous induced abortions	-0.00625893	0.901315
Granulocyte observed under microscopy	Duration of stimulation (days)	0.000158441	0.99748
Granulocyte observed under microscopy	Number of follicles	-0.0739021	0.139102
Granulocyte observed under microscopy	Number of embryos transferred per patient	0.127265	0.010549
Granulocyte observed under microscopy	Day of embryo transfer	-0.0240476	0.630715
Granulocyte observed under microscopy	ENDOV (mm)	0.0364377	0.469086
Granulocyte observed under microscopy	ENDPU (mm)	0.119339	0.022777
Granulocyte observed under microscopy	ENDET (mm)	0.00947079	0.850788
Granulocyte observed under microscopy	Sperm concentration	0.0741945	0.147263
Granulocyte observed under microscopy	Sperm motility	0.11862	0.0208982
Granulocyte observed under microscopy	Sperm morphology	0.0970185	0.0575051
Haemophilus parainfluenzae (male)	Maternal age (years)	0.0681426	0.138507
Haemophilus parainfluenzae (male)	Microbiological culture of vaginal discharge	0.075174	0.105831
Haemophilus parainfluenzae (male)	Microbiological culture of vaginal discharge weighted	0.0517432	0.266
Haemophilus parainfluenzae (male)	Actinomyces urogenitalis (female)	-0.00375717	0.935739
Haemophilus parainfluenzae (male)	Streptococcus agalactiae (female)	-0.0197423	0.672123
Haemophilus parainfluenzae (male)	Streptococcus spp. (female)	-0.0053192	0.909121
Haemophilus parainfluenzae (male)	Gardnerella vaginalis (female)	-0.00535408	0.908825
Haemophilus parainfluenzae (male)	Sporothryx sp. (female)	-0.00376534	0.935669
Haemophilus parainfluenzae (male)	Enterococcus faecalis (female)	0.164158	0.000389924
Haemophilus parainfluenzae (male)	Enterococcus spp. (female)	-0.00374904	0.935808
Haemophilus parainfluenzae (male)	Morganella morganii (female)	-0.00378178	0.93553
Haemophilus parainfluenzae (male)	Citrobacter freundii (female)	-0.00753885	0.871479
Haemophilus parainfluenzae (male)	Ureaplasma parvum (female)	-0.00379005	0.935459
Haemophilus parainfluenzae (male)	Ureaplasma urealyticum (female)	-0.00752248	0.871617
Haemophilus parainfluenzae (male)	Ureaplasma spp. (female)	-0.00753885	0.871479
Haemophilus parainfluenzae (male)	Pichia kudriavzevii (female)	-0.00923322	0.842765
Haemophilus parainfluenzae (male)	Meyerozyma guilliermondii (female)	-0.00376534	0.935669
Haemophilus parainfluenzae (male)	Candida albicans (female)	0.0739708	0.11155
Haemophilus parainfluenzae (male)	Nakaseomyces glabrata (female)	-0.00847482	0.855998
Haemophilus parainfluenzae (male)	Candida dubliniensis (female)	-0.00376534	0.935669
Haemophilus parainfluenzae (male)	Candida spp. (female)	-0.00533078	0.909023
Haemophilus parainfluenzae (male)	Klebsiella variicola (female)	-0.00375717	0.935739
Haemophilus parainfluenzae (male)	Escherichia coli (female)	-0.0192508	0.679172
Haemophilus parainfluenzae (male)	Staphylococcus aureus (female)	-0.00653595	0.888576
Haemophilus parainfluenzae (male)	Klebsiella pneumoniae (female)	-0.00653595	0.888576
Haemophilus parainfluenzae (male)	Proteus mirabilis (female)	-0.00376534	0.935669
Haemophilus parainfluenzae (male)	Saccharomyces cerevisiae (female)	-0.00752248	0.871617
Haemophilus parainfluenzae (male)	Lactobacillus cultured (female)	-0.000794624	0.987488
Haemophilus parainfluenzae (male)	Microscopic image of bacterial vaginosis	-0.0310574	0.538779
Haemophilus parainfluenzae (male)	Granulocyte observed under microscopy	-0.0342494	0.498404
Haemophilus parainfluenzae (male)	Paternal age (years)	0.0191908	0.677185
Haemophilus parainfluenzae (male)	Positive microbiological culture of semen	0.11882	0.0107562
Haemophilus parainfluenzae (male)	Positive microbiological culture of semen weighted	0.158186	0.000661793
Haemophilus parainfluenzae (male)	Acinetobacter ursingii (male)	-0.00370097	0.93622
Haemophilus parainfluenzae (male)	Klebsiella pneumoniae (male)	0.283335	5.3721e-10
Haemophilus parainfluenzae (male)	Morganella morganii (male)	-0.00843789	0.856309
Haemophilus parainfluenzae (male)	Escherichia coli (male)	-0.0228895	0.624378
Haemophilus parainfluenzae (male)	Nakaseomyces glabrata (male)	-0.00536581	0.908726
Haemophilus parainfluenzae (male)	Candida albicans (male)	-0.0101836	0.828495
Haemophilus parainfluenzae (male)	Enterococcus faecalis (male)	-0.0334537	0.474146
Haemophilus parainfluenzae (male)	Klebsiella oxytoca (male)	-0.00379837	0.935389
Haemophilus parainfluenzae (male)	Serratia marcescens (male)	-0.00537759	0.908626
Haemophilus parainfluenzae (male)	Streptococcus agalactiae (male)	-0.0144187	0.758275
Haemophilus parainfluenzae (male)	Staphylococcus aureus (male)	-0.00379005	0.935459
Haemophilus parainfluenzae (male)	Staphylococcus haemolyticus (male)	-0.00564557	0.928942
Haemophilus parainfluenzae (male)	Proteus mirabilis (male)	-0.00652174	0.888697
Haemophilus parainfluenzae (male)	Haemophilus parainfluenzae (male)	1	0
Haemophilus parainfluenzae (male)	Citrobacter koseri (male)	-0.00370097	0.93622
Haemophilus parainfluenzae (male)	anaerob + (male)	-0.0320092	0.65688
Haemophilus parainfluenzae (male)	Pregnant	0.0582411	0.205611
Haemophilus parainfluenzae (male)	Height (cm)	0.0669896	0.151439
Haemophilus parainfluenzae (male)	Weight (kg)	0.110107	0.0181625
Haemophilus parainfluenzae (male)	BMI (kg/m 2 )	0.0944078	0.0432155
Haemophilus parainfluenzae (male)	FSH (IU/L)	-0.0514218	0.284014
Haemophilus parainfluenzae (male)	LH (IU/L)	-0.0226281	0.636729
Haemophilus parainfluenzae (male)	AMH (pmol/L)	-0.017798	0.719363
Haemophilus parainfluenzae (male)	Duration of infertility (years)	-0.0611294	0.217339
Haemophilus parainfluenzae (male)	Previous live births	0.0144029	0.757763
Haemophilus parainfluenzae (male)	Previous miscarriages	0.052068	0.264043
Haemophilus parainfluenzae (male)	Previous induced abortions	-0.027082	0.561486
Haemophilus parainfluenzae (male)	Duration of stimulation (days)	0.0324877	0.481821
Haemophilus parainfluenzae (male)	Number of follicles	-0.00597665	0.896851
Haemophilus parainfluenzae (male)	Number of embryos transferred per patient	-0.0452645	0.325421
Haemophilus parainfluenzae (male)	Day of embryo transfer	-0.0629586	0.171628
Haemophilus parainfluenzae (male)	ENDOV (mm)	0.0206461	0.655961
Haemophilus parainfluenzae (male)	ENDPU (mm)	0.0133733	0.78091
Haemophilus parainfluenzae (male)	ENDET (mm)	0.040475	0.382322
Haemophilus parainfluenzae (male)	Sperm concentration	-0.0190587	0.687459
Haemophilus parainfluenzae (male)	Sperm motility	-0.0616071	0.195074
Haemophilus parainfluenzae (male)	Sperm morphology	-0.0665431	0.159234
Height (cm)	Maternal age (years)	0.0794688	0.0839301
Height (cm)	Microbiological culture of vaginal discharge	-0.00712574	0.878596
Height (cm)	Microbiological culture of vaginal discharge weighted	-0.0357325	0.443555
Height (cm)	Actinomyces urogenitalis (female)	0.0789204	0.0905442
Height (cm)	Streptococcus agalactiae (female)	-0.0110788	0.812676
Height (cm)	Streptococcus spp. (female)	-0.0212311	0.649351
Height (cm)	Gardnerella vaginalis (female)	-0.0479445	0.30591
Height (cm)	Sporothryx sp. (female)	0.0190664	0.683381
Height (cm)	Enterococcus faecalis (female)	-0.0283277	0.544055
Height (cm)	Enterococcus spp. (female)	-0.0262535	0.573525
Height (cm)	Morganella morganii (female)	0.0490967	0.294419
Height (cm)	Citrobacter freundii (female)	-0.105337	0.0237077
Height (cm)	Ureaplasma parvum (female)	0.0492882	0.293068
Height (cm)	Ureaplasma urealyticum (female)	-0.0150045	0.747715
Height (cm)	Ureaplasma spp. (female)	-0.0150889	0.746612
Height (cm)	Pichia kudriavzevii (female)	0.00932857	0.841503
Height (cm)	Meyerozyma guilliermondii (female)	-0.0039006	0.933509
Height (cm)	Candida albicans (female)	0.0234381	0.615325
Height (cm)	Nakaseomyces glabrata (female)	0.0251185	0.591431
Height (cm)	Candida dubliniensis (female)	0.0264738	0.571153
Height (cm)	Candida spp. (female)	0.0108154	0.817247
Height (cm)	Klebsiella variicola (female)	0.0114176	0.806853
Height (cm)	Escherichia coli (female)	-0.0314595	0.499973
Height (cm)	Staphylococcus aureus (female)	-0.0541052	0.246815
Height (cm)	Klebsiella pneumoniae (female)	-0.0586339	0.209401
Height (cm)	Proteus mirabilis (female)	-0.011142	0.811628
Height (cm)	Saccharomyces cerevisiae (female)	-0.0186541	0.689228
Height (cm)	Lactobacillus cultured (female)	0.0632128	0.212914
Height (cm)	Microscopic image of bacterial vaginosis	-0.0748627	0.138994
Height (cm)	Granulocyte observed under microscopy	0.0517495	0.307403
Height (cm)	Paternal age (years)	0.0361126	0.435251
Height (cm)	Positive microbiological culture of semen	0.0392423	0.40733
Height (cm)	Positive microbiological culture of semen weighted	0.0386991	0.413858
Height (cm)	Acinetobacter ursingii (male)	-0.00386249	0.934229
Height (cm)	Klebsiella pneumoniae (male)	0.0337491	0.474648
Height (cm)	Morganella morganii (male)	-0.0360202	0.445417
Height (cm)	Escherichia coli (male)	0.0631178	0.182351
Height (cm)	Nakaseomyces glabrata (male)	-0.000348785	0.994133
Height (cm)	Candida albicans (male)	-0.0187896	0.693292
Height (cm)	Enterococcus faecalis (male)	0.0214124	0.651268
Height (cm)	Klebsiella oxytoca (male)	0.0490527	0.301302
Height (cm)	Serratia marcescens (male)	0.00516457	0.91339
Height (cm)	Streptococcus agalactiae (male)	-0.0268538	0.571647
Height (cm)	Staphylococcus aureus (male)	-0.0945482	0.0457325
Height (cm)	Staphylococcus haemolyticus (male)	-0.0336129	0.599819
Height (cm)	Proteus mirabilis (male)	-0.00218509	0.963132
Height (cm)	Haemophilus parainfluenzae (male)	0.0669896	0.151439
Height (cm)	Citrobacter koseri (male)	0.0786044	0.0936365
Height (cm)	anaerob + (male)	-0.0667407	0.361524
Height (cm)	Pregnant	-0.0764448	0.0964407
Height (cm)	Height (cm)	1	0
Height (cm)	Weight (kg)	0.329037	2.09502e-13
Height (cm)	BMI (kg/m 2 )	-0.00775462	0.86642
Height (cm)	FSH (IU/L)	0.0313619	0.513183
Height (cm)	LH (IU/L)	0.0191877	0.68848
Height (cm)	AMH (pmol/L)	-0.0608273	0.219624
Height (cm)	Duration of infertility (years)	-0.0276183	0.578504
Height (cm)	Previous live births	0.0191054	0.682113
Height (cm)	Previous miscarriages	0.02576	0.580344
Height (cm)	Previous induced abortions	-0.00996925	0.830595
Height (cm)	Duration of stimulation (days)	-0.00316784	0.945334
Height (cm)	Number of follicles	-0.048981	0.287743
Height (cm)	Number of embryos transferred per patient	0.07774	0.0909112
Height (cm)	Day of embryo transfer	-0.0560298	0.223871
Height (cm)	ENDOV (mm)	0.101143	0.028683
Height (cm)	ENDPU (mm)	0.0965113	0.044486
Height (cm)	ENDET (mm)	0.0731777	0.113499
Height (cm)	Sperm concentration	0.0371222	0.434708
Height (cm)	Sperm motility	0.0100838	0.832759
Height (cm)	Sperm morphology	-0.0214685	0.651148
Klebsiella oxytoca (male)	Maternal age (years)	0.0488934	0.295367
Klebsiella oxytoca (male)	Microbiological culture of vaginal discharge	-0.0275959	0.557987
Klebsiella oxytoca (male)	Microbiological culture of vaginal discharge weighted	-0.0257466	0.58468
Klebsiella oxytoca (male)	Actinomyces urogenitalis (female)	-0.00221729	0.962505
Klebsiella oxytoca (male)	Streptococcus agalactiae (female)	-0.0116597	0.804959
Klebsiella oxytoca (male)	Streptococcus spp. (female)	-0.00313921	0.946935
Klebsiella oxytoca (male)	Gardnerella vaginalis (female)	-0.00316026	0.946758
Klebsiella oxytoca (male)	Sporothryx sp. (female)	-0.00222222	0.962464
Klebsiella oxytoca (male)	Enterococcus faecalis (female)	-0.00743685	0.874714
Klebsiella oxytoca (male)	Enterococcus spp. (female)	-0.00221239	0.962547
Klebsiella oxytoca (male)	Morganella morganii (female)	-0.00223214	0.962381
Klebsiella oxytoca (male)	Citrobacter freundii (female)	-0.00444941	0.924844
Klebsiella oxytoca (male)	Ureaplasma parvum (female)	-0.00223714	0.962339
Klebsiella oxytoca (male)	Ureaplasma urealyticum (female)	-0.00443954	0.924927
Klebsiella oxytoca (male)	Ureaplasma spp. (female)	-0.00444941	0.924844
Klebsiella oxytoca (male)	Pichia kudriavzevii (female)	-0.00496909	0.916003
Klebsiella oxytoca (male)	Meyerozyma guilliermondii (female)	-0.00222222	0.962464
Klebsiella oxytoca (male)	Candida albicans (female)	-0.0140277	0.765893
Klebsiella oxytoca (male)	Nakaseomyces glabrata (female)	-0.00500244	0.915723
Klebsiella oxytoca (male)	Candida dubliniensis (female)	-0.00222222	0.962464
Klebsiella oxytoca (male)	Candida spp. (female)	-0.00315321	0.946818
Klebsiella oxytoca (male)	Klebsiella variicola (female)	-0.00221729	0.962505
Klebsiella oxytoca (male)	Escherichia coli (female)	-0.0108783	0.817394
Klebsiella oxytoca (male)	Staphylococcus aureus (female)	-0.00385758	0.934889
Klebsiella oxytoca (male)	Klebsiella pneumoniae (female)	-0.00385758	0.934889
Klebsiella oxytoca (male)	Proteus mirabilis (female)	-0.00222222	0.962464
Klebsiella oxytoca (male)	Saccharomyces cerevisiae (female)	-0.00445933	0.92476
Klebsiella oxytoca (male)	Lactobacillus cultured (female)	0.0356134	0.487111
Klebsiella oxytoca (male)	Microscopic image of bacterial vaginosis	-0.0179066	0.726504
Klebsiella oxytoca (male)	Granulocyte observed under microscopy	-0.0198258	0.698927
Klebsiella oxytoca (male)	Paternal age (years)	0.0638457	0.171623
Klebsiella oxytoca (male)	Positive microbiological culture of semen	0.0687963	0.140684
Klebsiella oxytoca (male)	Positive microbiological culture of semen weighted	0.151475	0.00111904
Klebsiella oxytoca (male)	Acinetobacter ursingii (male)	-0.00218341	0.962792
Klebsiella oxytoca (male)	Klebsiella pneumoniae (male)	-0.00437161	0.925502
Klebsiella oxytoca (male)	Morganella morganii (male)	-0.00489297	0.916647
Klebsiella oxytoca (male)	Escherichia coli (male)	-0.0131865	0.777897
Klebsiella oxytoca (male)	Nakaseomyces glabrata (male)	-0.00309118	0.947341
Klebsiella oxytoca (male)	Candida albicans (male)	-0.00586654	0.900686
Klebsiella oxytoca (male)	Enterococcus faecalis (male)	-0.0191037	0.682796
Klebsiella oxytoca (male)	Klebsiella oxytoca (male)	1	0
Klebsiella oxytoca (male)	Serratia marcescens (male)	-0.00309118	0.947341
Klebsiella oxytoca (male)	Streptococcus agalactiae (male)	0.263441	1.00328e-08
Klebsiella oxytoca (male)	Staphylococcus aureus (male)	-0.00217865	0.962832
Klebsiella oxytoca (male)	Staphylococcus haemolyticus (male)	-0.00403226	0.949521
Klebsiella oxytoca (male)	Proteus mirabilis (male)	-0.00379837	0.935389
Klebsiella oxytoca (male)	Haemophilus parainfluenzae (male)	-0.00379837	0.935389
Klebsiella oxytoca (male)	Citrobacter koseri (male)	-0.00220751	0.962588
Klebsiella oxytoca (male)	Pregnant	0.0681094	0.144702
Klebsiella oxytoca (male)	Height (cm)	0.0490527	0.301302
Klebsiella oxytoca (male)	Weight (kg)	0.136247	0.00394228
Klebsiella oxytoca (male)	BMI (kg/m 2 )	0.118854	0.012105
Klebsiella oxytoca (male)	FSH (IU/L)	-0.00453811	0.925593
Klebsiella oxytoca (male)	LH (IU/L)	-0.0451223	0.351728
Klebsiella oxytoca (male)	AMH (pmol/L)	0.0217303	0.664799
Klebsiella oxytoca (male)	Duration of infertility (years)	-0.0148787	0.767298
Klebsiella oxytoca (male)	Previous live births	-0.0186334	0.694404
Klebsiella oxytoca (male)	Previous miscarriages	-0.0183111	0.699109
Klebsiella oxytoca (male)	Previous induced abortions	-0.0159265	0.736736
Klebsiella oxytoca (male)	Duration of stimulation (days)	0.0186262	0.691274
Klebsiella oxytoca (male)	Number of follicles	0.0381273	0.415118
Klebsiella oxytoca (male)	Number of embryos transferred per patient	0.0326477	0.484867
Klebsiella oxytoca (male)	Day of embryo transfer	-0.0173624	0.710644
Klebsiella oxytoca (male)	ENDOV (mm)	0.0664069	0.157771
Klebsiella oxytoca (male)	ENDPU (mm)	0.0560379	0.250699
Klebsiella oxytoca (male)	ENDET (mm)	0.0935136	0.0464377
Klebsiella oxytoca (male)	Sperm concentration	0.0836972	0.0805147
Klebsiella oxytoca (male)	Sperm motility	0.068502	0.15522
Klebsiella oxytoca (male)	Sperm morphology	0.0311644	0.515841
Klebsiella pneumoniae (female)	Maternal age (years)	0.000503328	0.991289
Klebsiella pneumoniae (female)	Microbiological culture of vaginal discharge	0.136267	0.00298158
Klebsiella pneumoniae (female)	Microbiological culture of vaginal discharge weighted	0.147876	0.00125828
Klebsiella pneumoniae (female)	Actinomyces urogenitalis (female)	-0.00368522	0.936355
Klebsiella pneumoniae (female)	Streptococcus agalactiae (female)	-0.0193528	0.675268
Klebsiella pneumoniae (female)	Streptococcus spp. (female)	-0.00521723	0.909993
Klebsiella pneumoniae (female)	Gardnerella vaginalis (female)	-0.00525078	0.909705
Klebsiella pneumoniae (female)	Sporothryx sp. (female)	-0.00369308	0.936288
Klebsiella pneumoniae (female)	Enterococcus faecalis (female)	-0.0123544	0.788927
Klebsiella pneumoniae (female)	Enterococcus spp. (female)	-0.0036774	0.936423
Klebsiella pneumoniae (female)	Morganella morganii (female)	-0.0037089	0.936152
Klebsiella pneumoniae (female)	Citrobacter freundii (female)	-0.00739403	0.872711
Klebsiella pneumoniae (female)	Ureaplasma parvum (female)	-0.00371686	0.936084
Klebsiella pneumoniae (female)	Ureaplasma urealyticum (female)	-0.00737828	0.872846
Klebsiella pneumoniae (female)	Ureaplasma spp. (female)	-0.00739403	0.872711
Klebsiella pneumoniae (female)	Pichia kudriavzevii (female)	-0.00905584	0.84427
Klebsiella pneumoniae (female)	Meyerozyma guilliermondii (female)	-0.00369308	0.936288
Klebsiella pneumoniae (female)	Candida albicans (female)	-0.0239496	0.603366
Klebsiella pneumoniae (female)	Nakaseomyces glabrata (female)	-0.00831114	0.857384
Klebsiella pneumoniae (female)	Candida dubliniensis (female)	-0.00369308	0.936288
Klebsiella pneumoniae (female)	Candida spp. (female)	-0.00523955	0.909801
Klebsiella pneumoniae (female)	Klebsiella variicola (female)	-0.00368522	0.936355
Klebsiella pneumoniae (female)	Escherichia coli (female)	0.100153	0.0294134
Klebsiella pneumoniae (female)	Staphylococcus aureus (female)	-0.00639659	0.889764
Klebsiella pneumoniae (female)	Klebsiella pneumoniae (female)	1	0
Klebsiella pneumoniae (female)	Proteus mirabilis (female)	-0.00368522	0.936355
Klebsiella pneumoniae (female)	Saccharomyces cerevisiae (female)	-0.00742573	0.87244
Klebsiella pneumoniae (female)	Lactobacillus cultured (female)	-0.123789	0.0133442
Klebsiella pneumoniae (female)	Microscopic image of bacterial vaginosis	0.0584024	0.24268
Klebsiella pneumoniae (female)	Granulocyte observed under microscopy	-0.0328561	0.512311
Klebsiella pneumoniae (female)	Paternal age (years)	-0.0322911	0.48588
Klebsiella pneumoniae (female)	Positive microbiological culture of semen	0.0616599	0.190204
Klebsiella pneumoniae (female)	Positive microbiological culture of semen weighted	0.159618	0.000650143
Klebsiella pneumoniae (female)	Klebsiella pneumoniae (male)	0.283241	7.67395e-10
Klebsiella pneumoniae (female)	Morganella morganii (male)	-0.00858757	0.85505
Klebsiella pneumoniae (female)	Escherichia coli (male)	0.081838	0.0818714
Klebsiella pneumoniae (female)	Nakaseomyces glabrata (male)	-0.00544937	0.908021
Klebsiella pneumoniae (female)	Candida albicans (male)	-0.0103212	0.827352
Klebsiella pneumoniae (female)	Enterococcus faecalis (male)	0.119314	0.0110371
Klebsiella pneumoniae (female)	Klebsiella oxytoca (male)	-0.00385758	0.934889
Klebsiella pneumoniae (female)	Serratia marcescens (male)	-0.00546152	0.907919
Klebsiella pneumoniae (female)	Streptococcus agalactiae (male)	-0.0146469	0.756405
Klebsiella pneumoniae (female)	Staphylococcus aureus (male)	-0.00384901	0.934961
Klebsiella pneumoniae (female)	Staphylococcus haemolyticus (male)	-0.00578412	0.928081
Klebsiella pneumoniae (female)	Proteus mirabilis (male)	-0.00665188	0.887598
Klebsiella pneumoniae (female)	Haemophilus parainfluenzae (male)	-0.00653595	0.888576
Klebsiella pneumoniae (female)	Citrobacter koseri (male)	-0.00379837	0.935389
Klebsiella pneumoniae (female)	anaerob + (male)	-0.0190947	0.794793
Klebsiella pneumoniae (female)	Pregnant	0.000598782	0.989637
Klebsiella pneumoniae (female)	Height (cm)	-0.0586339	0.209401
Klebsiella pneumoniae (female)	Weight (kg)	-0.0522709	0.263226
Klebsiella pneumoniae (female)	BMI (kg/m 2 )	-0.0359881	0.441794
Klebsiella pneumoniae (female)	FSH (IU/L)	-0.0225031	0.638592
Klebsiella pneumoniae (female)	LH (IU/L)	0.0403978	0.397929
Klebsiella pneumoniae (female)	AMH (pmol/L)	-0.0503578	0.309653
Klebsiella pneumoniae (female)	Duration of infertility (years)	0.00749454	0.880186
Klebsiella pneumoniae (female)	Previous live births	-0.031609	0.498874
Klebsiella pneumoniae (female)	Previous miscarriages	0.0118477	0.799728
Klebsiella pneumoniae (female)	Previous induced abortions	-0.0264724	0.570753
Klebsiella pneumoniae (female)	Duration of stimulation (days)	-0.0259943	0.574023
Klebsiella pneumoniae (female)	Number of follicles	-0.0158193	0.731754
Klebsiella pneumoniae (female)	Number of embryos transferred per patient	0.0564303	0.220573
Klebsiella pneumoniae (female)	Day of embryo transfer	0.00342124	0.940906
Klebsiella pneumoniae (female)	ENDOV (mm)	0.0239222	0.606098
Klebsiella pneumoniae (female)	ENDPU (mm)	-0.01956	0.684831
Klebsiella pneumoniae (female)	ENDET (mm)	-0.000924366	0.984105
Klebsiella pneumoniae (female)	Sperm concentration	0.0646418	0.172479
Klebsiella pneumoniae (female)	Sperm motility	-0.0437829	0.357907
Klebsiella pneumoniae (female)	Sperm morphology	0.0524975	0.267506
Klebsiella pneumoniae (male)	Maternal age (years)	0.0161757	0.72792
Klebsiella pneumoniae (male)	Microbiological culture of vaginal discharge	0.0525319	0.262414
Klebsiella pneumoniae (male)	Microbiological culture of vaginal discharge weighted	0.0325184	0.488032
Klebsiella pneumoniae (male)	Actinomyces urogenitalis (female)	-0.00441017	0.925175
Klebsiella pneumoniae (male)	Streptococcus agalactiae (female)	-0.0231846	0.621836
Klebsiella pneumoniae (male)	Streptococcus spp. (female)	-0.00624378	0.89422
Klebsiella pneumoniae (male)	Gardnerella vaginalis (female)	-0.00628541	0.89387
Klebsiella pneumoniae (male)	Sporothryx sp. (female)	-0.00441991	0.925092
Klebsiella pneumoniae (male)	Enterococcus faecalis (female)	-0.0147903	0.752773
Klebsiella pneumoniae (male)	Enterococcus spp. (female)	-0.00440046	0.925257
Klebsiella pneumoniae (male)	Morganella morganii (female)	-0.00443954	0.924927
Klebsiella pneumoniae (male)	Citrobacter freundii (female)	-0.00765548	0.870495
Klebsiella pneumoniae (male)	Ureaplasma parvum (female)	-0.00384901	0.934961
Klebsiella pneumoniae (male)	Ureaplasma urealyticum (female)	-0.00883002	0.85068
Klebsiella pneumoniae (male)	Ureaplasma spp. (female)	-0.00884956	0.850516
Klebsiella pneumoniae (male)	Pichia kudriavzevii (female)	-0.00988318	0.833118
Klebsiella pneumoniae (male)	Meyerozyma guilliermondii (female)	-0.00441991	0.925092
Klebsiella pneumoniae (male)	Candida albicans (female)	0.0567835	0.225687
Klebsiella pneumoniae (male)	Nakaseomyces glabrata (female)	-0.00994914	0.832567
Klebsiella pneumoniae (male)	Candida dubliniensis (female)	-0.00441991	0.925092
Klebsiella pneumoniae (male)	Candida spp. (female)	-0.00627147	0.893987
Klebsiella pneumoniae (male)	Klebsiella variicola (female)	-0.00441017	0.925175
Klebsiella pneumoniae (male)	Escherichia coli (female)	-0.0216322	0.644633
Klebsiella pneumoniae (male)	Staphylococcus aureus (female)	-0.00767243	0.870352
Klebsiella pneumoniae (male)	Klebsiella pneumoniae (female)	0.283241	7.67395e-10
Klebsiella pneumoniae (male)	Proteus mirabilis (female)	-0.00441991	0.925092
Klebsiella pneumoniae (male)	Saccharomyces cerevisiae (female)	-0.00886918	0.850352
Klebsiella pneumoniae (male)	Lactobacillus cultured (female)	0.0170125	0.738669
Klebsiella pneumoniae (male)	Microscopic image of bacterial vaginosis	0.0452496	0.374061
Klebsiella pneumoniae (male)	Granulocyte observed under microscopy	-0.0398149	0.434786
Klebsiella pneumoniae (male)	Paternal age (years)	-0.00748443	0.872124
Klebsiella pneumoniae (male)	Positive microbiological culture of semen	0.137488	0.00306385
Klebsiella pneumoniae (male)	Positive microbiological culture of semen weighted	0.303102	2.84346e-11
Klebsiella pneumoniae (male)	Acinetobacter ursingii (male)	-0.00434313	0.925744
Klebsiella pneumoniae (male)	Klebsiella pneumoniae (male)	1	0
Klebsiella pneumoniae (male)	Morganella morganii (male)	0.216081	2.56796e-06
Klebsiella pneumoniae (male)	Escherichia coli (male)	0.0631384	0.175486
Klebsiella pneumoniae (male)	Nakaseomyces glabrata (male)	-0.00617562	0.894796
Klebsiella pneumoniae (male)	Candida albicans (male)	-0.0117199	0.802692
Klebsiella pneumoniae (male)	Enterococcus faecalis (male)	0.0278614	0.550272
Klebsiella pneumoniae (male)	Klebsiella oxytoca (male)	-0.00437161	0.925502
Klebsiella pneumoniae (male)	Serratia marcescens (male)	-0.00618913	0.894682
Klebsiella pneumoniae (male)	Streptococcus agalactiae (male)	-0.0165937	0.722625
Klebsiella pneumoniae (male)	Staphylococcus aureus (male)	-0.00436207	0.925583
Klebsiella pneumoniae (male)	Staphylococcus haemolyticus (male)	-0.0056682	0.928801
Klebsiella pneumoniae (male)	Proteus mirabilis (male)	-0.0075553	0.871339
Klebsiella pneumoniae (male)	Haemophilus parainfluenzae (male)	0.283335	5.3721e-10
Klebsiella pneumoniae (male)	Citrobacter koseri (male)	-0.00438118	0.92542
Klebsiella pneumoniae (male)	anaerob + (male)	-0.0263481	0.716063
Klebsiella pneumoniae (male)	Pregnant	0.0358451	0.440633
Klebsiella pneumoniae (male)	Height (cm)	0.0337491	0.474648
Klebsiella pneumoniae (male)	Weight (kg)	0.0510591	0.279241
Klebsiella pneumoniae (male)	BMI (kg/m 2 )	0.0439671	0.352092
Klebsiella pneumoniae (male)	FSH (IU/L)	-0.0111059	0.818168
Klebsiella pneumoniae (male)	LH (IU/L)	-0.0231389	0.631112
Klebsiella pneumoniae (male)	AMH (pmol/L)	-0.0450192	0.36618
Klebsiella pneumoniae (male)	Duration of infertility (years)	-0.0433921	0.38496
[truncated: 2,741 more rows]

## Sheet: ML-features
Maternal age (years)
Microbiological culture of vaginal discharge
Microbiological culture of vaginal discharge weighted
Actinomyces urogenitalis (female)
Streptococcus agalactiae (female)
Streptococcus spp. (female)
Gardnerella vaginalis (female)
Sporothryx sp. (female)
Enterococcus faecalis (female)
Enterococcus spp. (female)
Morganella morganii (female)
Citrobacter freundii (female)
Ureaplasma parvum (female)
Ureaplasma urealyticum (female)
Ureaplasma spp. (female)
Candida krusei (female)
Candida guilliermondii (female)
Candida albicans (female)
Candida glabrata (female)
Candida dubliniensis (female)
Candida spp. (female)
Klebsiella variicola (female)
Escherichia coli (female)
Staphylococcus aureus (female)
Klebsiella pneumoniae (female)
Proteus mirabilis (female)
Saccharomyces cerevisiae (female)
Lactobacillus cultured (female)
Microscopic image of bacterial vaginosis
Granulocyte observed under microscopy
Paternal age (years)
Positive microbiological culture of semen
Positive microbiological culture of semen weighted
Acinetobacter ursingii (male)
Klebsiella pneumoniae (male)
Morganella morganii (male)
Escherichia coli (male)
Candida glabrata (male)
Candida albicans (male)
Enterococcus faecalis (male)
Klebsiella oxytoca (male)
Serratia marcescens (male)
Streptococcus agalactiae (male)
Staphylococcus aureus (male)
Staphylococcus haemolyticus (male)
Streptococc. Group B(+) (male)
Proteus mirabilis (male)
Haemophilus parainfluenzae (male)
Citrobacter koseri (male)
anaerob + (male)
Pregnant
Height (cm)
Weight (kg)
BMI (kg/m 2 )
FSH (IU/L)
LH (IU/L)
AMH (pmol/L)
Duration of infertility (years)
Previous live births
Previous miscarriages
Previous induced abortions
Duration of stimulation (days)
Number of follicles
Number of embryos transferred per patient
Day of embryo transfer
ENDOV (mm)
ENDPU (mm)
ENDET (mm)
Sperm concentration
Sperm motility
Sperm morphology
